# Supplementary material for: Microarray data and pathway analyses for primary human activated hepatic stellate cells compared to HepG2 human hepatoma cells
Source: Data Brief. 2016 Dec 13;10:385–9. doi: 10.1016/j.dib.2016.12.011 (PMC5192242; doi:10.1016/j.dib.2016.12.011)
Supplement: Supplementary file 1 — Supplementary Material [file mmc1.xlsx]

## Sheet: 2.0-fold, p<0.01, FDR
Differentially expressed transcripts (comparison of activated human hepatic stellate cells [HHSC] to HepG2 human hepatoma cells [HepG2]), filtered for > 2.0-fold change in expression and p < 0.01
Column #	Transcript ID	seqname	start	stop	strand	gene_assignment	Gene Symbol	RefSeq	mrna_assignment	p-value(HHSC vs. HepG2)	Ratio(HHSC vs. HepG2)	Fold-Change(HHSC vs. HepG2)	Fold-Change(HHSC vs. HepG2)	F(Cell Line)	SS(Cell Line)	SS(Error)
22506	16847979	chr17	64208147	64225556	-	NM_000042 // APOH // apolipoprotein H (beta-2-glycoprotein I) // 17q23-qter // 350 ///	APOH	NM_000042	NM_000042 // RefSeq // Homo sapiens apolipoprotein H (beta-2-glycoprotein I) (APOH), mR	7.85761e-09	0.00174892	-571.782	HHSC down vs HepG2	2042.79	167.786	0.492816
34265	16967720	chr4	74296855	74321891	+	ENST00000395792 // AFP // alpha-fetoprotein // 4q13.3 // 174 /// NM_001134 // AFP // al	AFP	ENST00000395792	ENST00000395792 // ENSEMBL // cdna:known chromosome:GRCh37:4:74301880:74321891:1 gene:E	2.35218e-10	0.00373005	-268.093	HHSC down vs HepG2	6590.7	130.14	0.118476
7928	16702285	chr10	7745232	7791483	+	NM_002216 // ITIH2 // inter-alpha-trypsin inhibitor heavy chain 2 // 10p15 // 3698 ///	ITIH2	NM_002216	NM_002216 // RefSeq // Homo sapiens inter-alpha-trypsin inhibitor heavy chain 2 (ITIH2)	1.98742e-08	0.00399598	-250.252	HHSC down vs HepG2	1497.91	126.954	0.508524
35641	16980836	chr4	155504278	155511918	-	ENST00000302053 // FGA // fibrinogen alpha chain // 4q28 // 2243 /// NM_000508 // FGA /	FGA	ENST00000302053	ENST00000302053 // ENSEMBL // cdna:known chromosome:GRCh37:4:155504278:155511918:-1 gen	9.41023e-09	0.00457024	-218.807	HHSC down vs HepG2	1923.32	120.855	0.377021
46058	17085968	chr9	77472591	77472697	+	---		---	ENST00000516949 // ENSEMBL // ncrna:snRNA chromosome:GRCh37:9:77472591:77472697:1 gene:	1.36743e-08	0.00540599	-184.98	HHSC down vs HepG2	1697.43	113.439	0.400978
27296	16895014	chr2	21224301	21266945	-	NM_000384 // APOB // apolipoprotein B (including Ag(x) antigen) // 2p24-p23 // 338 ///	APOB	NM_000384	NM_000384 // RefSeq // Homo sapiens apolipoprotein B (including Ag(x) antigen) (APOB),	1.53494e-12	0.00560105	-178.538	HHSC down vs HepG2	35291.7	111.903	0.0190249
49017	17114288	chrX	132669773	133119922	-	NM_001164617 // GPC3 // glypican 3 // Xq26.1 // 2719 /// ENST00000394299 // GPC3 // gly	GPC3	NM_001164617	NM_001164617 // RefSeq // Homo sapiens glypican 3 (GPC3), transcript variant 1, mRNA. /	7.37715e-11	0.00563218	-177.551	HHSC down vs HepG2	9702.94	111.664	0.0690498
5689	16679018	chr1	236464280	236464351	+	---		---	ENST00000516829 // ENSEMBL // ncrna:snoRNA chromosome:GRCh37:1:236464280:236464351:1 ge	1.75876e-08	0.00625106	-159.973	HHSC down vs HepG2	1560.42	107.214	0.412251
32564	16949311	chr3	186330712	186339107	+	ENST00000541510 // AHSG // alpha-2-HS-glycoprotein // 3q27 // 197 /// ENST00000411641 /	AHSG	ENST00000541510	ENST00000541510 // ENSEMBL // cdna:known chromosome:GRCh37:3:186330712:186338980:1 gene	4.09903e-11	0.00638986	-156.498	HHSC down vs HepG2	11803.6	106.288	0.0540284
10852	16732026	chr11	118573051	118573156	+	---		---	ENST00000384731 // ENSEMBL // ncrna:snRNA chromosome:GRCh37:11:118573051:118573156:1 ge	5.75368e-07	0.00657996	-151.977	HHSC down vs HepG2	484.291	105.058	1.3016
34264	16967692	chr4	74262831	74287129	+	NM_000477 // ALB // albumin // 4q13.3 // 213 /// ENST00000295897 // ALB // albumin // 4	ALB	NM_000477	NM_000477 // RefSeq // Homo sapiens albumin (ALB), mRNA. // chr4 // 100 // 71 // 15 //	1.72748e-08	0.00716701	-139.528	HHSC down vs HepG2	1569.81	101.515	0.388
50903	17121122	chrU	1	768	+	---		---	---	1.51337e-08	0.0077987	-128.227	HHSC down vs HepG2	1640.84	98.0714	0.358615
46184	17087052	chr9	97270020	97270126	+	---		---	ENST00000365575 // ENSEMBL // ncrna:snRNA chromosome:GRCh37:9:97270020:97270126:1 gene:	2.16261e-07	0.00808637	-123.665	HHSC down vs HepG2	673.084	96.6131	0.861228
35844	16982444	chr4_ctg9_hap1	506428	529760	-	NR_024010 // UGT2A3 // UDP glucuronosyltransferase 2 family, polypeptide A3 // 4q13.2 /	UGT2A3	NR_024010	NR_024010 // RefSeq // Homo sapiens UDP glucuronosyltransferase 2 family, polypeptide A	1.83822e-09	0.0082761	-120.83	HHSC down vs HepG2	3318.55	95.6851	0.173
25185	16873800	chr19	48373723	48389654	-	NM_003167 // SULT2A1 // sulfotransferase family, cytosolic, 2A, dehydroepiandrosterone	SULT2A1	NM_003167	NM_003167 // RefSeq // Homo sapiens sulfotransferase family, cytosolic, 2A, dehydroepia	2.83667e-09	0.00828949	-120.635	HHSC down vs HepG2	2871.04	95.6206	0.199832
12967	16753914	chr12	69742121	69748014	+	ENST00000261267 // LYZ // lysozyme // 12q15 // 4069 /// NM_000239 // LYZ // lysozyme //	LYZ	ENST00000261267	ENST00000261267 // ENSEMBL // cdna:known chromosome:GRCh37:12:69742121:69748014:1 gene:	1.78203e-09	0.00829958	-120.488	HHSC down vs HepG2	3353.13	95.5721	0.171014
46320	17088390	chr9	117092069	117095536	+	NM_000608 // ORM2 // orosomucoid 2 // 9q32 // 5005 /// ENST00000431067 // ORM2 // oroso	ORM2	NM_000608	NM_000608 // RefSeq // Homo sapiens orosomucoid 2 (ORM2), mRNA. // chr9 // 100 // 100 /	9.43856e-09	0.00840985	-118.908	HHSC down vs HepG2	1921.39	95.0463	0.296806
35642	16980849	chr4	155525286	155534119	-	NM_021870 // FGG // fibrinogen gamma chain // 4q28 // 2266 /// ENST00000404648 // FGG /	FGG	NM_021870	NM_021870 // RefSeq // Homo sapiens fibrinogen gamma chain (FGG), transcript variant ga	2.77087e-09	0.00877773	-113.925	HHSC down vs HepG2	2893.62	93.3507	0.193565
15537	16778829	chr13	46627321	46679211	-	NM_001872 // CPB2 // carboxypeptidase B2 (plasma) // 13q14.11 // 1361 /// ENST000001813	CPB2	NM_001872	NM_001872 // RefSeq // Homo sapiens carboxypeptidase B2 (plasma) (CPB2), mRNA. // chr13	4.09827e-07	0.008885	-112.549	HHSC down vs HepG2	542.905	92.8724	1.02639
42016	17045838	chr7	45927956	45933267	+	ENST00000275525 // IGFBP1 // insulin-like growth factor binding protein 1 // 7p13-p12 /	IGFBP1	ENST00000275525	ENST00000275525 // ENSEMBL // cdna:known chromosome:GRCh37:7:45927956:45933267:1 gene:E	1.76295e-08	0.00918541	-108.868	HHSC down vs HepG2	1559.18	91.5694	0.352376
31852	16941871	chr3	53880577	53899827	+	NM_018725 // IL17RB // interleukin 17 receptor B // 3p21.1 // 55540 /// ENST00000288167	IL17RB	NM_018725	NM_018725 // RefSeq // Homo sapiens interleukin 17 receptor B (IL17RB), mRNA. // chr3 /	4.15988e-09	0.00976973	-102.357	HHSC down vs HepG2	2526.42	89.1771	0.211786
13611	16761012	chr12	9220260	9268825	-	ENST00000318602 // A2M // alpha-2-macroglobulin // 12p13.31 // 2 /// NM_000014 // A2M /	A2M	ENST00000318602	ENST00000318602 // ENSEMBL // cdna:known chromosome:GRCh37:12:9220308:9268753:-1 gene:E	2.7228e-08	0.0103505	-96.6138	HHSC down vs HepG2	1348.16	86.9658	0.387042
48887	17113070	chrX	105277190	105282729	-	ENST00000372563 // SERPINA7 // serpin peptidase inhibitor, clade A (alpha-1 antiprotein	SERPINA7	ENST00000372563	ENST00000372563 // ENSEMBL // cdna:known chromosome:GRCh37:X:105277197:105282729:-1 gen	5.39197e-08	0.0106525	-93.8747	HHSC down vs HepG2	1072.5	85.8748	0.480417
39071	17012556	chr6	131148545	131158275	+	NM_001195597 // LOC100507203 // uncharacterized LOC100507203 // 6q23.1 // 100507203 ///	LOC100507203	NM_001195597	NM_001195597 // RefSeq // Homo sapiens uncharacterized LOC100507203 (LOC100507203), mRN	1.01977e-09	0.0113155	-88.3742	HHSC down vs HepG2	4039.89	83.6067	0.124172
50904	17121124	chrU	1	549	+	---		---	---	1.27418e-07	0.0116448	-85.875	HHSC down vs HepG2	803.893	82.5398	0.616051
12980	16754134	chr12	71833550	71980090	+	ENST00000266674 // LGR5 // leucine-rich repeat containing G protein-coupled receptor 5	LGR5	ENST00000266674	ENST00000266674 // ENSEMBL // cdna:known chromosome:GRCh37:12:71833550:71980090:1 gene:	7.35651e-09	0.0116949	-85.5077	HHSC down vs HepG2	2088.27	82.381	0.236696
35201	16976546	chr4	69794177	69817509	-	NR_024010 // UGT2A3 // UDP glucuronosyltransferase 2 family, polypeptide A3 // 4q13.2 /	UGT2A3	NR_024010	NR_024010 // RefSeq // Homo sapiens UDP glucuronosyltransferase 2 family, polypeptide A	2.76244e-10	0.0120294	-83.1294	HHSC down vs HepG2	6246.53	81.3396	0.0781293
43509	17061298	chr7	103112231	103629963	-	NM_005045 // RELN // reelin // 7q22 // 5649 /// NM_173054 // RELN // reelin // 7q22 //	RELN	NM_005045	NM_005045 // RefSeq // Homo sapiens reelin (RELN), transcript variant 1, mRNA. // chr7	1.10844e-10	0.0121129	-82.5567	HHSC down vs HepG2	8470.87	81.0854	0.0574336
7216	16695643	chr1	161192082	161193421	-	NM_001643 // APOA2 // apolipoprotein A-II // 1q21-q23 // 336 /// ENST00000367990 // APO	APOA2	NM_001643	NM_001643 // RefSeq // Homo sapiens apolipoprotein A-II (APOA2), mRNA. // chr1 // 100 /	2.58113e-11	0.0123529	-80.9526	HHSC down vs HepG2	13772.1	80.366	0.0350126
37013	16993691	chr5	144202	144312	-	---		---	ENST00000362670 // ENSEMBL // ncrna:misc_RNA chromosome:GRCh37:5:144202:144312:-1 gene:	7.64885e-08	0.0125169	-79.8917	HHSC down vs HepG2	953.937	79.8841	0.502449
34227	16967339	chr4	69681711	69697741	+	NM_001075 // UGT2B10 // UDP glucuronosyltransferase 2 family, polypeptide B10 // 4q13.2	UGT2B10	NM_001075	NM_001075 // RefSeq // Homo sapiens UDP glucuronosyltransferase 2 family, polypeptide B	2.37716e-09	0.0126165	-79.2615	HHSC down vs HepG2	3045.56	79.5956	0.15681
7313	16696535	chr1	173872942	173886516	-	NM_000488 // SERPINC1 // serpin peptidase inhibitor, clade C (antithrombin), member 1 /	SERPINC1	NM_000488	NM_000488 // RefSeq // Homo sapiens serpin peptidase inhibitor, clade C (antithrombin),	2.79415e-09	0.0126244	-79.2117	HHSC down vs HepG2	2885.55	79.5727	0.165458
35372	16978203	chr4	100123795	100140694	-	NM_001102470 // ADH6 // alcohol dehydrogenase 6 (class V) // 4q23 // 130 /// ENST000003	ADH6	NM_001102470	NM_001102470 // RefSeq // Homo sapiens alcohol dehydrogenase 6 (class V) (ADH6), transc	4.21273e-08	0.0128181	-78.0148	HHSC down vs HepG2	1164.92	79.0195	0.406997
27419	16896532	chr2	37558913	37559019	-	---		---	ENST00000384634 // ENSEMBL // ncrna:snRNA chromosome:GRCh37:2:37558913:37559019:-1 gene	9.96169e-08	0.0131279	-76.1734	HHSC down vs HepG2	873.08	78.1554	0.537101
35842	16982418	chr4_ctg9_hap1	393964	409992	+	NM_001075 // UGT2B10 // UDP glucuronosyltransferase 2 family, polypeptide B10 // 4q13.2	UGT2B10	NM_001075	NM_001075 // RefSeq // Homo sapiens UDP glucuronosyltransferase 2 family, polypeptide B	5.10263e-10	0.0132017	-75.7476	HHSC down vs HepG2	5090.05	77.9533	0.091889
39472	17016338	chr6	25912982	25930946	-	NM_005835 // SLC17A2 // solute carrier family 17 (sodium phosphate), member 2 // 6p21.3	SLC17A2	NM_005835	NM_005835 // RefSeq // Homo sapiens solute carrier family 17 (sodium phosphate), member	2.36301e-08	0.013265	-75.3865	HHSC down vs HepG2	1413.63	77.7812	0.330134
32256	16945870	chr3	133464800	133497850	+	ENST00000402696 // TF // transferrin // 3q22.1 // 7018 /// NM_001063 // TF // transferr	TF	ENST00000402696	ENST00000402696 // ENSEMBL // cdna:known chromosome:GRCh37:3:133464800:133497850:1 gene	4.46134e-10	0.0137214	-72.8789	HHSC down vs HepG2	5323.35	76.5686	0.0863012
8565	16708192	chr10	101542463	101611949	+	NM_000392 // ABCC2 // ATP-binding cassette, sub-family C (CFTR/MRP), member 2 // 10q24	ABCC2	NM_000392	NM_000392 // RefSeq // Homo sapiens ATP-binding cassette, sub-family C (CFTR/MRP), memb	4.86622e-11	0.0141171	-70.8361	HHSC down vs HepG2	11147.2	75.5568	0.0406685
33502	16960304	chr3	148880197	148939842	-	NM_000096 // CP // ceruloplasmin (ferroxidase) // 3q23-q25 // 1356 /// ENST00000264613	CP	NM_000096	NM_000096 // RefSeq // Homo sapiens ceruloplasmin (ferroxidase) (CP), transcript varian	5.57242e-09	0.0144095	-69.3986	HHSC down vs HepG2	2291.36	74.8313	0.195949
33624	16961487	chr3	170714137	170744768	-	NM_000340 // SLC2A2 // solute carrier family 2 (facilitated glucose transporter), membe	SLC2A2	NM_000340	NM_000340 // RefSeq // Homo sapiens solute carrier family 2 (facilitated glucose transp	2.0639e-09	0.0144751	-69.0843	HHSC down vs HepG2	3192.7	74.6712	0.140329
52226	17123770	chrU	1	825	+	---		---	---	1.51702e-08	0.0145068	-68.9334	HHSC down vs HepG2	1639.52	74.5941	0.272985
21755	16840417	chr17	6588032	6616740	-	ENST00000433363 // SLC13A5 // solute carrier family 13 (sodium-dependent citrate transp	SLC13A5	ENST00000433363	ENST00000433363 // ENSEMBL // cdna:known chromosome:GRCh37:17:6588032:6616886:-1 gene:E	2.96063e-09	0.0147779	-67.6687	HHSC down vs HepG2	2830.32	73.9429	0.156752
29992	16921871	chr21	27563026	27563132	+	---		---	ENST00000384075 // ENSEMBL // ncrna:snRNA chromosome:GRCh37:21:27563026:27563132:1 gene	6.62105e-07	0.0155013	-64.5109	HHSC down vs HepG2	461.906	72.2755	0.938834
47255	17097512	chr9	116822407	116840752	-	NM_001633 // AMBP // alpha-1-microglobulin/bikunin precursor // 9q32-q33 // 259 /// ENS	AMBP	NM_001633	NM_001633 // RefSeq // Homo sapiens alpha-1-microglobulin/bikunin precursor (AMBP), mRN	1.67357e-08	0.0155428	-64.3386	HHSC down vs HepG2	1586.54	72.1828	0.272982
39538	17016692	chr6	29523292	29527702	-	ENST00000377050 // UBD // ubiquitin D // 6p21.3 // 10537	UBD	ENST00000377050	ENST00000377050 // ENSEMBL // cdna:known chromosome:GRCh37:6:29523292:29527702:-1 gene:	6.11129e-05	0.0156125	-64.0514	HHSC down vs HepG2	98.1346	72.0278	4.40382
21162	16834525	chr17	41052815	41065386	+	NM_000151 // G6PC // glucose-6-phosphatase, catalytic subunit // 17q21 // 2538 /// NM_0	G6PC	NM_000151	NM_000151 // RefSeq // Homo sapiens glucose-6-phosphatase, catalytic subunit (G6PC), tr	5.03416e-08	0.0157699	-63.4119	HHSC down vs HepG2	1097.46	71.6807	0.391892
34677	16971643	chr4	155484108	155493915	+	NM_005141 // FGB // fibrinogen beta chain // 4q28 // 2244 /// ENST00000302068 // FGB //	FGB	NM_005141	NM_005141 // RefSeq // Homo sapiens fibrinogen beta chain (FGB), transcript variant 1,	5.10653e-10	0.0158461	-63.1071	HHSC down vs HepG2	5088.76	71.5143	0.0843204
10168	16724411	chr11	46740730	46761056	+	ENST00000311907 // F2 // coagulation factor II (thrombin) // 11p11 // 2147 /// NM_00050	F2	ENST00000311907	ENST00000311907 // ENSEMBL // cdna:known chromosome:GRCh37:11:46740730:46761056:1 gene:	5.19533e-09	0.0159957	-62.5168	HHSC down vs HepG2	2345.63	71.1904	0.182101
39195	17013771	chr6	151522476	151522579	+	---		---	ENST00000459080 // ENSEMBL // ncrna:snRNA chromosome:GRCh37:6:151522476:151522579:1 gen	2.6444e-07	0.0162236	-61.6387	HHSC down vs HepG2	629.098	70.7043	0.67434
50905	17121126	chrU	1	4116	+	---		---	---	6.30228e-09	0.0165545	-60.4065	HHSC down vs HepG2	2199.04	70.0131	0.191028
4429	16665899	chr1	67661823	67661926	+	---		---	ENST00000517265 // ENSEMBL // ncrna:snRNA chromosome:GRCh37:1:67661823:67661926:1 gene:	2.56737e-07	0.0166492	-60.063	HHSC down vs HepG2	635.379	69.8185	0.659309
43325	17059096	chr7	79541420	79541524	-	---		---	ENST00000384091 // ENSEMBL // ncrna:snRNA chromosome:GRCh37:7:79541420:79541524:-1 gene	1.29379e-07	0.0169963	-58.8362	HHSC down vs HepG2	799.785	69.1166	0.518514
16324	16785629	chr14	67806785	67806893	+	---		---	ENST00000362885 // ENSEMBL // ncrna:misc_RNA chromosome:GRCh37:14:67806785:67806893:1 g	1.92702e-06	0.0170206	-58.7522	HHSC down vs HepG2	321.95	69.0682	1.28719
19395	16816601	chr16	20685853	20693496	+	ENST00000501740 // ACSM3 // acyl-CoA synthetase medium-chain family member 3 // 16p13.1	ACSM3	ENST00000501740	ENST00000501740 // ENSEMBL // cdna:known chromosome:GRCh37:16:20685832:20766930:1 gene:	8.38365e-07	0.017166	-58.2548	HHSC down vs HepG2	426.561	68.7801	0.96746
19806	16820937	chr16	72088508	72094955	+	NM_005143 // HP // haptoglobin // 16q22.2 // 3240 /// NM_001126102 // HP // haptoglobin	HP	NM_005143	NM_005143 // RefSeq // Homo sapiens haptoglobin (HP), transcript variant 1, mRNA. // ch	2.3086e-09	0.0172946	-57.8215	HHSC down vs HepG2	3075.47	68.5277	0.133692
9433	16716659	chr10	95351444	95361501	-	ENST00000371467 // RBP4 // retinol binding protein 4, plasma // 10q23-q24 // 5950 /// E	RBP4	ENST00000371467	ENST00000371467 // ENSEMBL // cdna:known chromosome:GRCh37:10:95351444:95361420:-1 gene	7.31766e-09	0.0173165	-57.7484	HHSC down vs HepG2	2091.97	68.485	0.196422
53187	17125702	chrU	1	486	+	---		---	---	2.1827e-08	0.0175975	-56.8262	HHSC down vs HepG2	1451.67	67.9424	0.280817
20743	16829874	chr17	4675187	4686508	+	NM_003963 // TM4SF5 // transmembrane 4 L six family member 5 // 17p13.3 // 9032 /// ENS	TM4SF5	NM_003963	NM_003963 // RefSeq // Homo sapiens transmembrane 4 L six family member 5 (TM4SF5), mRN	5.76773e-09	0.017715	-56.4494	HHSC down vs HepG2	2265.14	67.7189	0.179377
27931	16900875	chr2	99235569	99347589	-	NM_012214 // MGAT4A // mannosyl (alpha-1,3-)-glycoprotein beta-1,4-N-acetylglucosaminyl	MGAT4A	NM_012214	NM_012214 // RefSeq // Homo sapiens mannosyl (alpha-1,3-)-glycoprotein beta-1,4-N-acety	5.14265e-06	0.0180199	-55.4943	HHSC down vs HepG2	230.645	67.1471	1.74677
29007	16912666	chr20	31595406	31611515	+	NM_025227 // BPIFB2 // BPI fold containing family B, member 2 // 20q11.21 // 80341 ///	BPIFB2	NM_025227	NM_025227 // RefSeq // Homo sapiens BPI fold containing family B, member 2 (BPIFB2), mR	3.34636e-10	0.018655	-53.6051	HHSC down vs HepG2	5859.42	65.9939	0.0675772
13358	16758128	chr12	122042807	122042917	+	---		---	ENST00000516584 // ENSEMBL // ncrna:snRNA chromosome:GRCh37:12:122042807:122042917:1 ge	7.27456e-08	0.0187101	-53.447	HHSC down vs HepG2	970.113	65.896	0.407557
9207	16714348	chr10	52559169	52645435	-	NM_001198819 // A1CF // APOBEC1 complementation factor // 10q11.23 // 29974 /// NM_0011	A1CF	NM_001198819	NM_001198819 // RefSeq // Homo sapiens APOBEC1 complementation factor (A1CF), transcrip	2.59302e-08	0.0190068	-52.6127	HHSC down vs HepG2	1370.37	65.3759	0.28624
51897	17123112	chrU	1	4136	+	---		---	---	2.19056e-07	0.0191111	-52.3257	HHSC down vs HepG2	670.187	65.1956	0.583678
30584	16927382	chr22	21128167	21142008	+	ENST00000215727 // SERPIND1 // serpin peptidase inhibitor, clade D (heparin cofactor),	SERPIND1	ENST00000215727	ENST00000215727 // ENSEMBL // cdna:known chromosome:GRCh37:22:21128167:21142008:1 gene:	5.81865e-09	0.019393	-51.565	HHSC down vs HepG2	2258.49	64.714	0.171922
7359	16696922	chr1	180488152	180488255	-	---		---	ENST00000384178 // ENSEMBL // ncrna:misc_RNA chromosome:GRCh37:1:180488152:180488255:-1	9.26809e-07	0.0203056	-49.2474	HHSC down vs HepG2	412.364	63.2132	0.919768
44719	17073244	chr8	143844534	143847845	+	---		---	ENST00000523657 // ENSEMBL // cdna:putative chromosome:GRCh37:8:143844534:143847845:1 g	9.2571e-08	0.0205782	-48.5952	HHSC down vs HepG2	894.822	62.7814	0.420965
25823	16879863	chr2	47572297	47614740	+	NM_002354 // EPCAM // epithelial cell adhesion molecule // 2p21 // 4072 /// ENST0000026	EPCAM	NM_002354	NM_002354 // RefSeq // Homo sapiens epithelial cell adhesion molecule (EPCAM), mRNA. //	7.71282e-08	0.0213549	-46.8276	HHSC down vs HepG2	951.278	61.5892	0.388462
20928	16832104	chr17	19437141	19482347	+	NM_018242 // SLC47A1 // solute carrier family 47, member 1 // 17p11.2 // 55244 /// ENST	SLC47A1	NM_018242	NM_018242 // RefSeq // Homo sapiens solute carrier family 47, member 1 (SLC47A1), mRNA.	6.61112e-09	0.0214626	-46.5927	HHSC down vs HepG2	2164.17	61.4282	0.170305
20705	16829557	chr17	1646130	1658560	+	NM_001165920 // SERPINF2 // serpin peptidase inhibitor, clade F (alpha-2 antiplasmin, p	SERPINF2	NM_001165920	NM_001165920 // RefSeq // Homo sapiens serpin peptidase inhibitor, clade F (alpha-2 ant	1.14487e-08	0.0218505	-45.7656	HHSC down vs HepG2	1801.3	60.8568	0.20271
934	16651933	---	---	---	---	---		---	--- // --- // neg_control // --- // --- // --- // --- // --- // ---	3.38518e-05	0.0218867	-45.6898	HHSC down vs HepG2	120.628	60.804	3.02436
1245	16652597	---	---	---	---	---		---	--- // --- // neg_control // --- // --- // --- // --- // --- // ---	3.38518e-05	0.0218867	-45.6898	HHSC down vs HepG2	120.628	60.804	3.02436
33765	16962907	chr3	194060494	194072057	-	NM_001080513 // CPN2 // carboxypeptidase N, polypeptide 2 // 3q29 // 1370 /// ENST00000	CPN2	NM_001080513	NM_001080513 // RefSeq // Homo sapiens carboxypeptidase N, polypeptide 2 (CPN2), mRNA.	7.52251e-09	0.0221921	-45.061	HHSC down vs HepG2	2072.76	60.3639	0.174735
20375	16826510	chr16	52471918	52581714	-	NM_001146188 // TOX3 // TOX high mobility group box family member 3 // 16q12.1 // 27324	TOX3	NM_001146188	NM_001146188 // RefSeq // Homo sapiens TOX high mobility group box family member 3 (TOX	2.56893e-09	0.0224111	-44.6207	HHSC down vs HepG2	2967.68	60.0529	0.121414
21338	16836260	chr17	53342321	53402426	+	NM_002126 // HLF // hepatic leukemia factor // 17q22 // 3131 /// ENST00000226067 // HLF	HLF	NM_002126	NM_002126 // RefSeq // Homo sapiens hepatic leukemia factor (HLF), mRNA. // chr17 // 10	3.45121e-09	0.0228178	-43.8254	HHSC down vs HepG2	2689.04	59.4856	0.132729
38178	17004612	chr6	7541808	7586950	+	ENST00000379802 // DSP // desmoplakin // 6p24 // 1832 /// NM_004415 // DSP // desmoplak	DSP	ENST00000379802	ENST00000379802 // ENSEMBL // cdna:known chromosome:GRCh37:6:7541808:7586950:1 gene:ENS	6.2868e-12	0.0229762	-43.5234	HHSC down vs HepG2	22055.7	59.2681	0.0161232
32772	16951186	chr3	15474617	15474723	-	---		---	ENST00000384199 // ENSEMBL // ncrna:snRNA chromosome:GRCh37:3:15474617:15474723:-1 gene	1.27976e-07	0.022999	-43.4801	HHSC down vs HepG2	802.716	59.2369	0.442773
7277	16696187	chr1	169481192	169555826	-	NM_000130 // F5 // coagulation factor V (proaccelerin, labile factor) // 1q23 // 2153 /	F5	NM_000130	NM_000130 // RefSeq // Homo sapiens coagulation factor V (proaccelerin, labile factor)	1.29029e-08	0.0236281	-42.3225	HHSC down vs HepG2	1730.71	58.3924	0.202434
34346	16968680	chr4	88896802	88904563	+	NM_001251830 // SPP1 // secreted phosphoprotein 1 // 4q22.1 // 6696 /// NM_001040058 //	SPP1	NM_001251830	NM_001251830 // RefSeq // Homo sapiens secreted phosphoprotein 1 (SPP1), transcript var	1.13341e-07	0.0238412	-41.9442	HHSC down vs HepG2	836.094	58.1128	0.417031
15047	16774614	chr13	46984589	46984692	+	NR_046938 // RNU6-68 // RNA, U6 small nuclear 68 // --- // 100873772	RNU6-68	NR_046938	NR_046938 // RefSeq // Homo sapiens RNA, U6 small nuclear 68 (RNU6-68), small nuclear R	3.3846e-07	0.0239128	-41.8186	HHSC down vs HepG2	579.003	58.0196	0.601236
43699	17063534	chr7	139909363	139909471	-	---		---	ENST00000363101 // ENSEMBL // ncrna:snRNA chromosome:GRCh37:7:139909363:139909471:-1 ge	1.01122e-07	0.0240763	-41.5346	HHSC down vs HepG2	868.701	57.808	0.399272
19862	16821367	chr16	82068858	82132139	+	NM_002153 // HSD17B2 // hydroxysteroid (17-beta) dehydrogenase 2 // 16q24.1-q24.2 // 32	HSD17B2	NM_002153	NM_002153 // RefSeq // Homo sapiens hydroxysteroid (17-beta) dehydrogenase 2 (HSD17B2),	2.50034e-07	0.0241209	-41.4578	HHSC down vs HepG2	641.054	57.7505	0.540521
38150	17004429	chr6	4076623	4076707	+	---		---	ENST00000516859 // ENSEMBL // ncrna:snoRNA chromosome:GRCh37:6:4076623:4076707:1 gene:E	1.52574e-07	0.024197	-41.3275	HHSC down vs HepG2	756.727	57.653	0.457124
39346	17015152	chr6	3182978	3196001	-	NR_038295 // LOC100507194 // uncharacterized LOC100507194 // --- // 100507194 /// NR_03	LOC100507194	NR_038295	NR_038295 // RefSeq // Homo sapiens uncharacterized LOC100507194 (LOC100507194), transc	3.21986e-09	0.0245161	-40.7896	HHSC down vs HepG2	2752.08	57.2478	0.12481
22067	16843541	chr17	34303529	34308532	-	ENST00000293275 // CCL16 // chemokine (C-C motif) ligand 16 // 17q11.2 // 6360 /// NM_0	CCL16	ENST00000293275	ENST00000293275 // ENSEMBL // cdna:known chromosome:GRCh37:17:34303535:34308532:-1 gene	1.71188e-08	0.0247484	-40.4067	HHSC down vs HepG2	1574.58	56.957	0.217037
31846	16941737	chr3	52828784	52843025	+	NM_002217 // ITIH3 // inter-alpha-trypsin inhibitor heavy chain 3 // 3p21.1 // 3699 ///	ITIH3	NM_002217	NM_002217 // RefSeq // Homo sapiens inter-alpha-trypsin inhibitor heavy chain 3 (ITIH3)	3.42861e-08	0.0248241	-40.2834	HHSC down vs HepG2	1248.07	56.8629	0.273364
50909	17121134	chrU	1	4142	+	---		---	---	2.23587e-07	0.0248377	-40.2614	HHSC down vs HepG2	665.593	56.846	0.51244
47289	17097955	chr9	123714613	123837452	-	NM_001735 // C5 // complement component 5 // 9q33-q34 // 727 /// ENST00000223642 // C5	C5	NM_001735	NM_001735 // RefSeq // Homo sapiens complement component 5 (C5), mRNA. // chr9 // 100 /	8.59858e-09	0.024876	-40.1994	HHSC down vs HepG2	1982.18	56.7987	0.171928
17963	16800962	chr15	50474393	50528592	+	NM_003645 // SLC27A2 // solute carrier family 27 (fatty acid transporter), member 2 //	SLC27A2	NM_003645	NM_003645 // RefSeq // Homo sapiens solute carrier family 27 (fatty acid transporter),	2.0899e-06	0.0248914	-40.1746	HHSC down vs HepG2	313.219	56.7797	1.08767
26691	16888910	chr2	191986676	191986782	+	---		---	ENST00000384671 // ENSEMBL // ncrna:snRNA chromosome:GRCh37:2:191986676:191986782:1 gen	6.09743e-06	0.0260463	-38.3931	HHSC down vs HepG2	217.627	55.3936	1.5272
33323	16958081	chr3	121744042	121744151	-	---		---	ENST00000365518 // ENSEMBL // ncrna:misc_RNA chromosome:GRCh37:3:121744042:121744151:-1	1.12401e-05	0.0262907	-38.0363	HHSC down vs HepG2	176.524	55.1104	1.87319
17	16650019	---	---	---	---	---		---	--- // --- // neg_control // --- // --- // --- // --- // --- // ---	2.11947e-06	0.0265932	-37.6035	HHSC down vs HepG2	311.73	54.7643	1.05407
33313	16957906	chr3	120347015	120401418	-	NM_000187 // HGD // homogentisate 1,2-dioxygenase // 3q13.33 // 3081 /// ENST0000028387	HGD	NM_000187	NM_000187 // RefSeq // Homo sapiens homogentisate 1,2-dioxygenase (HGD), mRNA. // chr3	8.90748e-08	0.0268636	-37.2251	HHSC down vs HepG2	906.447	54.4593	0.36048
20982	16832634	chr17	27369918	27384236	+	NM_016518 // PIPOX // pipecolic acid oxidase // 17q11.2 // 51268 /// ENST00000323372 //	PIPOX	NM_016518	NM_016518 // RefSeq // Homo sapiens pipecolic acid oxidase (PIPOX), mRNA. // chr17 // 1	3.43897e-08	0.0269178	-37.1501	HHSC down vs HepG2	1246.81	54.3986	0.261781
35566	16980051	chr4	141309607	141349122	-	ENST00000325617 // CLGN // calmegin // 4q28.3-q31.1 // 1047 /// ENST00000537281 // CLGN	CLGN	ENST00000325617	ENST00000325617 // ENSEMBL // cdna:known chromosome:GRCh37:4:141309609:141349122:-1 gen	1.41194e-06	0.0270939	-36.9086	HHSC down vs HepG2	357.689	54.2025	0.909211
20524	16828032	chr16	71599563	71611033	-	ENST00000355962 // TAT // tyrosine aminotransferase // 16q22.1 // 6898 /// NM_000353 //	TAT	ENST00000355962	ENST00000355962 // ENSEMBL // cdna:known chromosome:GRCh37:16:71599563:71611033:-1 gene	1.03221e-07	0.0276713	-36.1385	HHSC down vs HepG2	862.735	53.5709	0.372565
31803	16940965	chr3	50242679	50258411	+	NM_006841 // SLC38A3 // solute carrier family 38, member 3 // 3p21.3 // 10991 /// AF244	SLC38A3	NM_006841	NM_006841 // RefSeq // Homo sapiens solute carrier family 38, member 3 (SLC38A3), mRNA.	5.0103e-11	0.0278194	-35.9461	HHSC down vs HepG2	11039.3	53.4115	0.02903
5424	16676738	chr1	207277607	207318317	+	NM_000715 // C4BPA // complement component 4 binding protein, alpha // 1q32 // 722 ///	C4BPA	NM_000715	NM_000715 // RefSeq // Homo sapiens complement component 4 binding protein, alpha (C4BP	3.1808e-06	0.0279841	-35.7346	HHSC down vs HepG2	271.613	53.2357	1.17599
27294	16894995	chr2	20790535	20792308	-	---		---	TCONS_l2_00014462-XLOC_l2_007928 // Broad TUCP // linc-PUM2-3 chr2:-:20786002-20793177	5.10924e-08	0.0281354	-35.5424	HHSC down vs HepG2	1092.03	53.0753	0.291615
37241	16995848	chr5	42799982	42887494	-	NM_001093726 // SEPP1 // selenoprotein P, plasma, 1 // 5q31 // 6414 /// ENST00000514985	SEPP1	NM_001093726	NM_001093726 // RefSeq // Homo sapiens selenoprotein P, plasma, 1 (SEPP1), transcript v	1.77849e-07	0.0282394	-35.4115	HHSC down vs HepG2	718.773	52.9656	0.442134
17388	16796279	chr14	94908801	94919127	-	NM_001080451 // SERPINA11 // serpin peptidase inhibitor, clade A (alpha-1 antiproteinas	SERPINA11	NM_001080451	NM_001080451 // RefSeq // Homo sapiens serpin peptidase inhibitor, clade A (alpha-1 ant	1.74494e-07	0.0284554	-35.1427	HHSC down vs HepG2	723.384	52.7396	0.437441
33623	16961485	chr3	170712659	170712822	-	---		---	AL359654 // GenBank // Homo sapiens mRNA full length insert cDNA clone EUROIMAGE 196784	1.7787e-07	0.0284792	-35.1134	HHSC down vs HepG2	718.744	52.7149	0.440058
38478	17006745	chr6	31620193	31625987	+	ENST00000375916 // APOM // apolipoprotein M // 6p21.33 // 55937 /// NM_019101 // APOM /	APOM	ENST00000375916	ENST00000375916 // ENSEMBL // cdna:known chromosome:GRCh37:6:31623248:31625987:1 gene:E	4.9346e-11	0.028509	-35.0766	HHSC down vs HepG2	11095.5	52.6838	0.0284894
40612	17027882	chr6_cox_hap2	3129812	3135605	+	NM_019101 // APOM // apolipoprotein M // 6p21.33 // 55937 /// ENST00000430282 // APOM /	APOM	NM_019101	NM_019101 // RefSeq // Homo sapiens apolipoprotein M (APOM), transcript variant 1, mRNA	2.38969e-10	0.0286095	-34.9534	HHSC down vs HepG2	6556.02	52.5797	0.0481204
40821	17030705	chr6_dbb_hap3	2905772	2911566	+	NM_019101 // APOM // apolipoprotein M // 6p21.33 // 55937 /// ENST00000430282 // APOM /	APOM	NM_019101	NM_019101 // RefSeq // Homo sapiens apolipoprotein M (APOM), transcript variant 1, mRNA	2.38969e-10	0.0286095	-34.9534	HHSC down vs HepG2	6556.02	52.5797	0.0481204
41026	17033412	chr6_mann_hap4	2963082	2968876	+	NM_019101 // APOM // apolipoprotein M // 6p21.33 // 55937 /// ENST00000430282 // APOM /	APOM	NM_019101	NM_019101 // RefSeq // Homo sapiens apolipoprotein M (APOM), transcript variant 1, mRNA	2.38969e-10	0.0286095	-34.9534	HHSC down vs HepG2	6556.02	52.5797	0.0481204
41201	17035503	chr6_mcf_hap5	2999873	3005667	+	NM_019101 // APOM // apolipoprotein M // 6p21.33 // 55937 /// ENST00000430282 // APOM /	APOM	NM_019101	NM_019101 // RefSeq // Homo sapiens apolipoprotein M (APOM), transcript variant 1, mRNA	2.38969e-10	0.0286095	-34.9534	HHSC down vs HepG2	6556.02	52.5797	0.0481204
41396	17038205	chr6_qbl_hap6	2913831	2919624	+	NM_019101 // APOM // apolipoprotein M // 6p21.33 // 55937 /// ENST00000430282 // APOM /	APOM	NM_019101	NM_019101 // RefSeq // Homo sapiens apolipoprotein M (APOM), transcript variant 1, mRNA	2.38969e-10	0.0286095	-34.9534	HHSC down vs HepG2	6556.02	52.5797	0.0481204
41594	17040800	chr6_ssto_hap7	2950992	2956785	+	NM_019101 // APOM // apolipoprotein M // 6p21.33 // 55937 /// ENST00000430282 // APOM /	APOM	NM_019101	NM_019101 // RefSeq // Homo sapiens apolipoprotein M (APOM), transcript variant 1, mRNA	2.38969e-10	0.0286095	-34.9534	HHSC down vs HepG2	6556.02	52.5797	0.0481204
16513	16787882	chr14	95047728	95059457	+	NM_000624 // SERPINA5 // serpin peptidase inhibitor, clade A (alpha-1 antiproteinase, a	SERPINA5	NM_000624	NM_000624 // RefSeq // Homo sapiens serpin peptidase inhibitor, clade A (alpha-1 antipr	3.07519e-09	0.0292058	-34.2398	HHSC down vs HepG2	2794.66	51.9711	0.11158
26097	16882641	chr2	88606879	88606982	+	---		---	ENST00000459454 // ENSEMBL // ncrna:snoRNA chromosome:GRCh37:2:88606879:88606982:1 gene	1.53541e-05	0.0296696	-33.7045	HHSC down vs HepG2	158.577	51.5086	1.94891
20404	16826760	chr16	57290009	57318599	-	NM_015993 // PLLP // plasmolipin // 16q13 // 51090 /// ENST00000219207 // PLLP // plasm	PLLP	NM_015993	NM_015993 // RefSeq // Homo sapiens plasmolipin (PLLP), mRNA. // chr16 // 100 // 100 //	8.95723e-10	0.0296857	-33.6863	HHSC down vs HepG2	4218.61	51.4928	0.0732365
16994	16792194	chr14	38297003	38297109	-	---		---	ENST00000364561 // ENSEMBL // ncrna:snRNA chromosome:GRCh37:14:38297003:38297109:-1 gen	2.68206e-06	0.0298779	-33.4696	HHSC down vs HepG2	287.808	51.304	1.06955
38290	17005473	chr6	25652429	25702011	+	NM_006998 // SCGN // secretagogin, EF-hand calcium binding protein // 6p22.3-p22.1 // 1	SCGN	NM_006998	NM_006998 // RefSeq // Homo sapiens secretagogin, EF-hand calcium binding protein (SCGN	5.88069e-07	0.0301471	-33.1707	HHSC down vs HepG2	480.741	51.0421	0.637043
34388	16969197	chr4	100484918	100545156	+	NM_000253 // MTTP // microsomal triglyceride transfer protein // 4q24 // 4547 /// ENST0	MTTP	NM_000253	NM_000253 // RefSeq // Homo sapiens microsomal triglyceride transfer protein (MTTP), mR	1.89149e-08	0.0302348	-33.0744	HHSC down vs HepG2	1522.9	50.9574	0.200764
31992	16942989	chr3	93695873	93695979	+	---		---	ENST00000363496 // ENSEMBL // ncrna:snRNA chromosome:GRCh37:3:93695873:93695979:1 gene:	2.43419e-06	0.0304955	-32.7917	HHSC down vs HepG2	297.435	50.7077	1.0229
52782	17124892	chrU	1	520	+	---		---	---	2.63773e-05	0.0313615	-31.8862	HHSC down vs HepG2	131.542	49.8973	2.27595
43389	17059911	chr7	94989184	95025687	-	NM_000940 // PON3 // paraoxonase 3 // 7q21.3 // 5446 /// ENST00000265627 // PON3 // par	PON3	NM_000940	NM_000940 // RefSeq // Homo sapiens paraoxonase 3 (PON3), mRNA. // chr7 // 100 // 81 //	1.29618e-08	0.0321196	-31.1337	HHSC down vs HepG2	1728.08	49.2112	0.170865
37419	16997245	chr5	74073399	74162776	-	NM_015566 // FAM169A // family with sequence similarity 169, member A // 5q13.3 // 2604	FAM169A	NM_015566	NM_015566 // RefSeq // Homo sapiens family with sequence similarity 169, member A (FAM1	5.04104e-08	0.0321279	-31.1256	HHSC down vs HepG2	1096.95	49.2038	0.26913
6134	16683903	chr1	27237886	27240567	-	NM_021969 // NR0B2 // nuclear receptor subfamily 0, group B, member 2 // 1p36.1 // 8431	NR0B2	NM_021969	NM_021969 // RefSeq // Homo sapiens nuclear receptor subfamily 0, group B, member 2 (NR	1.47608e-06	0.0323269	-30.934	HHSC down vs HepG2	352.355	49.0272	0.834848
4333	16664897	chr1	54356912	54376759	+	NM_000792 // DIO1 // deiodinase, iodothyronine, type I // 1p33-p32 // 1733 /// ENST0000	DIO1	NM_000792	NM_000792 // RefSeq // Homo sapiens deiodinase, iodothyronine, type I (DIO1), transcrip	0.000158292	0.0333114	-30.0197	HHSC down vs HepG2	70.0404	48.1738	4.1268
10115	16723793	chr11	39282657	39282763	+	---		---	ENST00000364721 // ENSEMBL // ncrna:snRNA chromosome:GRCh37:11:39282657:39282763:1 gene	4.64522e-07	0.033553	-29.8036	HHSC down vs HepG2	520.487	47.9693	0.552975
11928	16742742	chr11	79113066	79113153	-	NR_030598 // MIR708 // microRNA 708 // 11q14.1 // 100126333	MIR708	NR_030598	NR_030598 // RefSeq // Homo sapiens microRNA 708 (MIR708), microRNA. // chr11 // 100 //	2.78458e-06	0.0336602	-29.7087	HHSC down vs HepG2	284.166	47.8792	1.01094
38491	17006911	chr6	31865562	31913449	+	NM_000063 // C2 // complement component 2 // 6p21.3 // 717 /// ENST00000416252 // C2 //	C2	NM_000063	NM_000063 // RefSeq // Homo sapiens complement component 2 (C2), transcript variant 1,	9.20631e-10	0.0338203	-29.568	HHSC down vs HepG2	4180.17	47.7453	0.0685311
26604	16887904	chr2	175894497	175894605	+	---		---	ENST00000362957 // ENSEMBL // ncrna:snRNA chromosome:GRCh37:2:175894497:175894605:1 gen	4.91581e-07	0.0339019	-29.4968	HHSC down vs HepG2	510.658	47.6774	0.560188
8671	16709268	chr10	114133776	114188138	+	NM_016234 // ACSL5 // acyl-CoA synthetase long-chain family member 5 // 10q25.1-q25.2 /	ACSL5	NM_016234	NM_016234 // RefSeq // Homo sapiens acyl-CoA synthetase long-chain family member 5 (ACS	1.4426e-09	0.0339932	-29.4177	HHSC down vs HepG2	3598.21	47.6017	0.0793757
44925	17075062	chr8	17721889	17767874	-	NM_201553 // FGL1 // fibrinogen-like 1 // 8p22 // 2267 /// ENST00000398054 // FGL1 // f	FGL1	NM_201553	NM_201553 // RefSeq // Homo sapiens fibrinogen-like 1 (FGL1), transcript variant 4, mRN	1.03362e-07	0.0341368	-29.2939	HHSC down vs HepG2	862.342	47.4831	0.330378
16584	16788475	chr14	101192042	101201539	+	ENST00000341267 // DLK1 // delta-like 1 homolog (Drosophila) // 14q32 // 8788 /// NM_00	DLK1	ENST00000341267	ENST00000341267 // ENSEMBL // cdna:known chromosome:GRCh37:14:101193164:101201539:1 gen	4.78184e-08	0.034384	-29.0833	HHSC down vs HepG2	1116.52	47.2804	0.254077
41978	17045399	chr7	39807940	39808043	+	---		---	ENST00000516671 // ENSEMBL // ncrna:snRNA chromosome:GRCh37:7:39807940:39808043:1 gene:	4.55937e-06	0.0351308	-28.4651	HHSC down vs HepG2	240.303	46.6795	1.16552
34833	16973085	chr4	187187099	187210835	+	NM_000128 // F11 // coagulation factor XI // 4q35 // 2160 /// ENST00000403665 // F11 //	F11	NM_000128	NM_000128 // RefSeq // Homo sapiens coagulation factor XI (F11), mRNA. // chr4 // 100 /	1.13195e-08	0.0351414	-28.4565	HHSC down vs HepG2	1808.14	46.671	0.154869
37180	16995177	chr5	35048848	35230823	-	NM_000949 // PRLR // prolactin receptor // 5p13.2 // 5618 /// NM_001204316 // PRLR // p	PRLR	NM_000949	NM_000949 // RefSeq // Homo sapiens prolactin receptor (PRLR), transcript variant 1, mR	7.19218e-08	0.0353036	-28.3258	HHSC down vs HepG2	973.823	46.5428	0.286763
26270	16884372	chr2	112656056	112787138	+	ENST00000295408 // MERTK // c-mer proto-oncogene tyrosine kinase // 2q14.1 // 10461 ///	MERTK	ENST00000295408	ENST00000295408 // ENSEMBL // cdna:known chromosome:GRCh37:2:112656056:112787138:1 gene	6.28149e-08	0.0354028	-28.2463	HHSC down vs HepG2	1019.02	46.4646	0.273584
40262	17024356	chr6	143360562	143363461	-	---		---	TCONS_l2_00025502-XLOC_l2_013149 // Broad TUCP // linc-HIVEP2-2 chr6:-:143360561-143363	6.5115e-07	0.0356022	-28.0882	HHSC down vs HepG2	464.511	46.3086	0.598159
106	16650201	---	---	---	---	---		---	--- // --- // neg_control // --- // --- // --- // --- // --- // ---	0.00021689	0.0358246	-27.9138	HHSC down vs HepG2	62.5417	46.1358	4.42609
26923	16890891	chr2	219283815	219318018	+	ENST00000248444 // VIL1 // villin 1 // 2q35 // 7429 /// NM_007127 // VIL1 // villin 1 /	VIL1	ENST00000248444	ENST00000248444 // ENSEMBL // cdna:known chromosome:GRCh37:2:219283815:219318018:1 gene	2.48252e-08	0.0365123	-27.388	HHSC down vs HepG2	1390.49	45.6103	0.19681
25424	16875909	chr19	57285915	57352097	-	NM_006210 // PEG3 // paternally expressed 3 // 19q13.4 // 5178 /// ENST00000326441 // P	PEG3	NM_006210	NM_006210 // RefSeq // Homo sapiens paternally expressed 3 (PEG3), transcript variant 1	6.63346e-08	0.0368284	-27.1529	HHSC down vs HepG2	1000.57	45.373	0.272082
51037	17121390	chrU	1	1432	+	---		---	---	8.47651e-08	0.036854	-27.1341	HHSC down vs HepG2	921.643	45.354	0.295259
4982	16671642	chr1	155099936	155107386	+	ENST00000368407 // EFNA1 // ephrin-A1 // 1q21-q22 // 1942 /// NM_004428 // EFNA1 // eph	EFNA1	ENST00000368407	ENST00000368407 // ENSEMBL // cdna:known chromosome:GRCh37:1:155099936:155107333:1 gene	2.59729e-08	0.0368869	-27.1099	HHSC down vs HepG2	1369.62	45.3294	0.198578
9477	16717437	chr10	101801950	101841642	-	NM_001308 // CPN1 // carboxypeptidase N, polypeptide 1 // 10q24.2 // 1369 /// ENST00000	CPN1	NM_001308	NM_001308 // RefSeq // Homo sapiens carboxypeptidase N, polypeptide 1 (CPN1), mRNA. //	1.69249e-07	0.0369377	-27.0726	HHSC down vs HepG2	730.833	45.2917	0.371836
9489	16717623	chr10	102666931	102667037	-	---		---	ENST00000410140 // ENSEMBL // ncrna:misc_RNA chromosome:GRCh37:10:102666931:102667037:-	2.40743e-06	0.0369969	-27.0293	HHSC down vs HepG2	298.552	45.2477	0.909343
7708	16700385	chr1	230838269	230931238	-	NM_000029 // AGT // angiotensinogen (serpin peptidase inhibitor, clade A, member 8) //	AGT	NM_000029	NM_000029 // RefSeq // Homo sapiens angiotensinogen (serpin peptidase inhibitor, clade	9.41276e-09	0.0373199	-26.7954	HHSC down vs HepG2	1923.14	45.0094	0.140424
35094	16975458	chr4	40870886	40870987	-	---		---	ENST00000459305 // ENSEMBL // ncrna:snoRNA chromosome:GRCh37:4:40870886:40870987:-1 gen	3.45529e-07	0.0379812	-26.3288	HHSC down vs HepG2	574.991	44.5298	0.464666
19362	16816178	chr16	15489611	15503543	+	ENST00000396385 // MPV17L // MPV17 mitochondrial membrane protein-like // 16p13.11 // 2	MPV17L	ENST00000396385	ENST00000396385 // ENSEMBL // cdna:known chromosome:GRCh37:16:15489636:15502296:1 gene:	1.3321e-08	0.0384659	-25.997	HHSC down vs HepG2	1712.35	44.1852	0.154823
35994	16983611	chr5	27472391	27496508	+	NR_038848 // LOC643401 // uncharacterized LOC643401 // 5p14.1 // 643401 /// BC101982 //	LOC643401	NR_038848	NR_038848 // RefSeq // Homo sapiens uncharacterized LOC643401 (LOC643401), non-coding R	1.40229e-06	0.0384775	-25.9892	HHSC down vs HepG2	358.521	44.177	0.739322
8240	16705130	chr10	60936348	61007534	+	ENST00000373878 // PHYHIPL // phytanoyl-CoA 2-hydroxylase interacting protein-like // 1	PHYHIPL	ENST00000373878	ENST00000373878 // ENSEMBL // cdna:known chromosome:GRCh37:10:60937018:61007534:1 gene:	1.19386e-08	0.0386017	-25.9056	HHSC down vs HepG2	1776.24	44.0897	0.148932
12757	16751664	chr12	53497274	53518323	+	NM_003578 // SOAT2 // sterol O-acyltransferase 2 // 12q13.13 // 8435 /// ENST0000030146	SOAT2	NM_003578	NM_003578 // RefSeq // Homo sapiens sterol O-acyltransferase 2 (SOAT2), mRNA. // chr12	7.72397e-07	0.0386652	-25.863	HHSC down vs HepG2	438.52	44.0451	0.602642
31532	16937626	chr3	10857885	10982419	+	ENST00000254488 // SLC6A11 // solute carrier family 6 (neurotransmitter transporter, GA	SLC6A11	ENST00000254488	ENST00000254488 // ENSEMBL // cdna:known chromosome:GRCh37:3:10857885:10982419:1 gene:E	1.19225e-07	0.038666	-25.8625	HHSC down vs HepG2	822.019	44.0445	0.321486
22675	16850047	chr17	79910383	79919716	-	ENST00000409678 // NOTUM // notum pectinacetylesterase homolog (Drosophila) // 17q25.3	NOTUM	ENST00000409678	ENST00000409678 // ENSEMBL // cdna:known chromosome:GRCh37:17:79910388:79919169:-1 gene	1.00656e-07	0.0388214	-25.759	HHSC down vs HepG2	870.046	43.936	0.302991
35798	16982006	chr4	185505247	185546184	-	---		---	TCONS_l2_00021455-XLOC_l2_011399 // Broad TUCP // linc-IRF2-2 chr4:-:185545504-18554691	1.33279e-05	0.0390296	-25.6216	HHSC down vs HepG2	166.49	43.7915	1.57817
21765	16840486	chr17	7004641	7018292	-	NM_080912 // ASGR2 // asialoglycoprotein receptor 2 // 17p // 433 /// NM_001181 // ASGR	ASGR2	NM_080912	NM_080912 // RefSeq // Homo sapiens asialoglycoprotein receptor 2 (ASGR2), transcript v	1.79031e-10	0.039199	-25.5108	HHSC down vs HepG2	7218.99	43.6746	0.0362997
47582	17100771	chrUn	50939	59278	-	---		---	---	7.04221e-09	0.0397517	-25.1562	HHSC down vs HepG2	2118.96	43.2979	0.122601
27004	16891988	chr2	231616856	231616962	+	---		---	ENST00000364174 // ENSEMBL // ncrna:snRNA chromosome:GRCh37:2:231616856:231616962:1 gen	4.12397e-06	0.0399184	-25.0511	HHSC down vs HepG2	248.656	43.1855	1.04205
22872	16851799	chr18	29517496	29517602	+	---		---	ENST00000410388 // ENSEMBL // ncrna:snRNA chromosome:GRCh37:18:29517496:29517602:1 gene	7.28628e-07	0.0399462	-25.0337	HHSC down vs HepG2	447.233	43.1669	0.579119
17165	16793877	chr14	65405870	65409531	-	NR_046320 // GPX2 // glutathione peroxidase 2 (gastrointestinal) // 14q24.1 // 2877 ///	GPX2	NR_046320	NR_046320 // RefSeq // Homo sapiens glutathione peroxidase 2 (gastrointestinal) (GPX2),	6.17284e-06	0.0404646	-24.7129	HHSC down vs HepG2	216.716	42.8219	1.18556
39074	17012598	chr6	131949582	132068553	+	ENST00000414305 // ENPP3 // ectonucleotide pyrophosphatase/phosphodiesterase 3 // 6q22	ENPP3	ENST00000414305	ENST00000414305 // ENSEMBL // cdna:known chromosome:GRCh37:6:131949601:132068553:1 gene	1.08065e-07	0.0406501	-24.6002	HHSC down vs HepG2	849.568	42.6999	0.301564
9960	16722299	chr11	14665269	14893605	+	NM_000922 // PDE3B // phosphodiesterase 3B, cGMP-inhibited // 11p15.1 // 5140 /// ENST0	PDE3B	NM_000922	NM_000922 // RefSeq // Homo sapiens phosphodiesterase 3B, cGMP-inhibited (PDE3B), mRNA.	1.30266e-09	0.0410298	-24.3725	HHSC down vs HepG2	3722.88	42.4523	0.0684185
45170	17077442	chr8	59402737	59412795	-	NM_000780 // CYP7A1 // cytochrome P450, family 7, subfamily A, polypeptide 1 // 8q11-q1	CYP7A1	NM_000780	NM_000780 // RefSeq // Homo sapiens cytochrome P450, family 7, subfamily A, polypeptide	6.85628e-09	0.0413225	-24.1999	HHSC down vs HepG2	2138	42.2635	0.118607
49003	17114139	chrX	130407480	130533677	-	ENST00000370904 // IGSF1 // immunoglobulin superfamily, member 1 // Xq25 // 3547 /// EN	IGSF1	ENST00000370904	ENST00000370904 // ENSEMBL // cdna:known chromosome:GRCh37:X:130407485:130533677:-1 gen	3.46695e-06	0.0416224	-24.0255	HHSC down vs HepG2	263.776	42.0719	0.95699
50906	17121128	chrU	1	1060	+	---		---	---	3.28586e-07	0.0418701	-23.8834	HHSC down vs HepG2	584.797	41.915	0.430046
26236	16883938	chr2	107002769	107007851	+	NR_003506 // PLGLA // plasminogen-like A // 2q12.2 // 285189 /// ENST00000484422 // PLG	PLGLA	NR_003506	NR_003506 // RefSeq // Homo sapiens plasminogen-like A (PLGLA), non-coding RNA. // chr2	3.56426e-06	0.0418875	-23.8735	HHSC down vs HepG2	261.306	41.904	0.962184
16045	16782385	chr14	24099324	24114848	+	AB209653 // DHRS2 // dehydrogenase/reductase (SDR family) member 2 // 14q11.2 // 10202	DHRS2	AB209653	AB209653 // GenBank // Homo sapiens mRNA for dehydrogenase/reductase (SDR family) membe	5.01558e-08	0.0423168	-23.6313	HHSC down vs HepG2	1098.82	41.6351	0.227345
46683	17092531	chr9	14734664	14910993	-	NM_144966 // FREM1 // FRAS1 related extracellular matrix 1 // 9p22.3 // 158326 /// ENST	FREM1	NM_144966	NM_144966 // RefSeq // Homo sapiens FRAS1 related extracellular matrix 1 (FREM1), trans	2.47551e-08	0.0423764	-23.598	HHSC down vs HepG2	1391.8	41.5981	0.179327
27821	16900225	chr2	95512278	95512384	-	NR_003366 // ANKRD20A8P // ankyrin repeat domain 20 family, member A8, pseudogene // 2q	ANKRD20A8P	NR_003366	ENST00000390838 // ENSEMBL // ncrna:snRNA chromosome:GRCh37:2:95512278:95512384:-1 gene	2.24858e-07	0.0427031	-23.4175	HHSC down vs HepG2	664.326	41.3962	0.373879
45969	17085217	chr9	42378941	42379047	+	---		---	ENST00000390838 // ENSEMBL // ncrna:snRNA chromosome:GRCh37:2:95512278:95512384:-1 gene	2.24858e-07	0.0427031	-23.4175	HHSC down vs HepG2	664.326	41.3962	0.373879
46007	17085489	chr9	67937393	67937499	+	---		---	ENST00000390838 // ENSEMBL // ncrna:snRNA chromosome:GRCh37:2:95512278:95512384:-1 gene	2.24858e-07	0.0427031	-23.4175	HHSC down vs HepG2	664.326	41.3962	0.373879
46018	17085543	chr9	69392612	69392718	+	ENST00000427650 // ANKRD20A4 // ankyrin repeat domain 20 family, member A4 // 9q21.11 /	ANKRD20A4	ENST00000427650	ENST00000390838 // ENSEMBL // ncrna:snRNA chromosome:GRCh37:2:95512278:95512384:-1 gene	2.24858e-07	0.0427031	-23.4175	HHSC down vs HepG2	664.326	41.3962	0.373879
46880	17094284	chr9	43122799	43122905	-	---		---	ENST00000390838 // ENSEMBL // ncrna:snRNA chromosome:GRCh37:2:95512278:95512384:-1 gene	2.24858e-07	0.0427031	-23.4175	HHSC down vs HepG2	664.326	41.3962	0.373879
25170	16873645	chr19	47333842	47333961	-	NR_024258 // SNAR-E // small ILF3/NF90-associated RNA E // 19q13.32 // 100170220	SNAR-E	NR_024258	NR_024258 // RefSeq // Homo sapiens small ILF3/NF90-associated RNA E (SNAR-E), small nu	2.26422e-07	0.0428772	-23.3224	HHSC down vs HepG2	662.781	41.2894	0.373783
50077	17119138	chrU	1	120	+	---		---	---	2.26422e-07	0.0428772	-23.3224	HHSC down vs HepG2	662.781	41.2894	0.373783
50078	17119142	chrU	1	119	+	---		---	---	2.26422e-07	0.0428772	-23.3224	HHSC down vs HepG2	662.781	41.2894	0.373783
6896	16692311	chr1	146646930	146714700	-	NM_001461 // FMO5 // flavin containing monooxygenase 5 // 1q21.1 // 2330 /// ENST000002	FMO5	NM_001461	NM_001461 // RefSeq // Homo sapiens flavin containing monooxygenase 5 (FMO5), transcrip	6.40627e-09	0.0431754	-23.1613	HHSC down vs HepG2	2187.05	41.1079	0.112776
36185	16985704	chr5	68788119	68853931	+	NM_002538 // OCLN // occludin // 5q13.1 // 100506658 /// ENST00000355237 // OCLN // occ	OCLN	NM_002538	NM_002538 // RefSeq // Homo sapiens occludin (OCLN), transcript variant 1, mRNA. // chr	5.65728e-07	0.04325	-23.1214	HHSC down vs HepG2	487.056	41.0627	0.505848
25224	16874080	chr19	49296409	49296515	-	---		---	ENST00000384031 // ENSEMBL // ncrna:snRNA chromosome:GRCh37:19:49296409:49296515:-1 gen	4.5297e-06	0.043886	-22.7863	HHSC down vs HepG2	240.838	40.6819	1.01351
26748	16889528	chr2	202511439	202511543	+	---		---	ENST00000411040 // ENSEMBL // ncrna:snRNA chromosome:GRCh37:2:202511439:202511543:1 gen	3.75622e-07	0.0439501	-22.7531	HHSC down vs HepG2	559.063	40.644	0.436201
19807	16820947	chr16	72097125	72111145	+	NM_020995 // HPR // haptoglobin-related protein // 16q22.1 // 3250 /// ENST00000356967	HPR	NM_020995	NM_020995 // RefSeq // Homo sapiens haptoglobin-related protein (HPR), mRNA. // chr16 /	2.67756e-06	0.0441161	-22.6675	HHSC down vs HepG2	287.972	40.5459	0.84479
19592	16818666	chr16	47539343	47539454	+	ENST00000410336 // RN5S425 // RNA, 5S ribosomal 425 // --- // ---	RN5S425	ENST00000410336	ENST00000410336 // ENSEMBL // ncrna:rRNA chromosome:GRCh37:16:47539343:47539454:1 gene:	3.07904e-07	0.0443097	-22.5684	HHSC down vs HepG2	597.723	40.4322	0.405862
17385	16796247	chr14	94770585	94789731	-	NM_001756 // SERPINA6 // serpin peptidase inhibitor, clade A (alpha-1 antiproteinase, a	SERPINA6	NM_001756	NM_001756 // RefSeq // Homo sapiens serpin peptidase inhibitor, clade A (alpha-1 antipr	4.61759e-06	0.0443429	-22.5515	HHSC down vs HepG2	239.266	40.4128	1.01342
48230	17106398	chrX	115567747	115592625	+	NM_007231 // SLC6A14 // solute carrier family 6 (amino acid transporter), member 14 //	SLC6A14	NM_007231	NM_007231 // RefSeq // Homo sapiens solute carrier family 6 (amino acid transporter), m	1.37181e-07	0.044411	-22.5169	HHSC down vs HepG2	784.224	40.373	0.308889
4197	16663728	chr1	44182138	44182227	+	---		---	ENST00000516392 // ENSEMBL // ncrna:snRNA chromosome:GRCh37:1:44182138:44182227:1 gene:	8.58209e-06	0.0447322	-22.3553	HHSC down vs HepG2	193.628	40.1864	1.24526
4129	16662735	chr1	39392542	39392649	+	---		---	ENST00000363093 // ENSEMBL // ncrna:snRNA chromosome:GRCh37:1:39392542:39392649:1 gene:	1.03926e-06	0.0449516	-22.2462	HHSC down vs HepG2	396.724	40.0599	0.605861
51901	17123120	chrU	1	307	+	---		---	---	6.03929e-06	0.0451258	-22.1603	HHSC down vs HepG2	218.34	39.9601	1.0981
13042	16754833	chr12	83565369	83566519	+	---		---	ENST00000550279 // ENSEMBL // havana:lincRNA chromosome:GRCh37:12:83565369:83566519:1 g	5.3378e-06	0.0451334	-22.1565	HHSC down vs HepG2	227.734	39.9557	1.05269
45065	17076466	chr8	38401170	38410198	-	---		---	ENST00000521623 // ENSEMBL // havana:lincRNA chromosome:GRCh37:8:38401170:38410198:-1 g	1.70344e-07	0.0453364	-22.0573	HHSC down vs HepG2	729.253	39.84	0.327788
18727	16809528	chr15	53042223	53043800	-	---		---	AK129542 // GenBank // Homo sapiens cDNA FLJ26031 fis, clone PNC08078. // chr15 // 100	2.76525e-07	0.0453938	-22.0294	HHSC down vs HepG2	619.718	39.8075	0.385409
34086	16966127	chr4	39408473	39453156	+	NM_175737 // KLB // klotho beta // 4p14 // 152831 /// ENST00000257408 // KLB // klotho	KLB	NM_175737	NM_175737 // RefSeq // Homo sapiens klotho beta (KLB), mRNA. // chr4 // 100 // 100 // 2	9.95815e-07	0.0457052	-21.8793	HHSC down vs HepG2	402.486	39.6317	0.590803
22869	16851786	chr18	29171689	29178987	+	ENST00000237014 // TTR // transthyretin // 18q12.1 // 7276 /// NM_000371 // TTR // tran	TTR	ENST00000237014	ENST00000237014 // ENSEMBL // cdna:known chromosome:GRCh37:18:29171689:29178974:1 gene:	3.04651e-10	0.0464317	-21.537	HHSC down vs HepG2	6045.84	39.2276	0.0389302
29112	16914042	chr20	42984340	43060030	+	NM_001258355 // HNF4A // hepatocyte nuclear factor 4, alpha // 20q13.12 // 3172 /// NM_	HNF4A	NM_001258355	NM_001258355 // RefSeq // Homo sapiens hepatocyte nuclear factor 4, alpha (HNF4A), tran	3.72776e-08	0.0464328	-21.5365	HHSC down vs HepG2	1213.61	39.227	0.193936
43006	17056244	chr7	28157732	28157838	-	---		---	ENST00000383896 // ENSEMBL // ncrna:snRNA chromosome:GRCh37:7:28157732:28157838:-1 gene	9.50486e-06	0.0464983	-21.5062	HHSC down vs HepG2	186.973	39.191	1.25765
19401	16816670	chr16	21245016	21263750	+	NM_145865 // ANKS4B // ankyrin repeat and sterile alpha motif domain containing 4B // 1	ANKS4B	NM_145865	NM_145865 // RefSeq // Homo sapiens ankyrin repeat and sterile alpha motif domain conta	3.5476e-09	0.0465738	-21.4713	HHSC down vs HepG2	2664.41	39.1495	0.088161
38185	17004685	chr6	8652370	8654459	+	NR_004855 // HULC // highly up-regulated in liver cancer (non-protein coding) // 6p24.3	HULC	NR_004855	NR_004855 // RefSeq // Homo sapiens highly up-regulated in liver cancer (non-protein co	6.17046e-05	0.0470712	-21.2444	HHSC down vs HepG2	97.8032	38.8787	2.38512
38705	17009526	chr6	50061415	50066996	+	---		---	TCONS_00011310-XLOC_005315 // Rinn lincRNA // linc-TFAP2D-2 chr6:+:50061423-50066995 //	5.1882e-05	0.0476611	-20.9815	HHSC down vs HepG2	103.933	38.5625	2.2262
10779	16731103	chr11	111553835	111554148	+	---		---	ENST00000411392 // ENSEMBL // ncrna:misc_RNA chromosome:GRCh37:11:111553835:111554148:1	3.40784e-08	0.0476837	-20.9715	HHSC down vs HepG2	1250.61	38.5505	0.184952
5994	16682016	chr1	15898194	15911605	-	NM_024758 // AGMAT // agmatine ureohydrolase (agmatinase) // 1p36.21 // 79814 /// ENST0	AGMAT	NM_024758	NM_024758 // RefSeq // Homo sapiens agmatine ureohydrolase (agmatinase) (AGMAT), mRNA.	5.74287e-11	0.0477946	-20.9229	HHSC down vs HepG2	10548.1	38.4917	0.0218949
25576	16877172	chr2	11674242	11782914	+	ENST00000234142 // GREB1 // growth regulation by estrogen in breast cancer 1 // 2p25.1	GREB1	ENST00000234142	ENST00000234142 // ENSEMBL // cdna:known chromosome:GRCh37:2:11696479:11782912:1 gene:E	1.42091e-07	0.0479101	-20.8724	HHSC down vs HepG2	775.024	38.4306	0.297518
42293	17048536	chr7	94124611	94124716	+	---		---	ENST00000410938 // ENSEMBL // ncrna:snRNA chromosome:GRCh37:7:94124611:94124716:1 gene:	5.38415e-06	0.0479107	-20.8722	HHSC down vs HepG2	227.064	38.4303	1.01549
33633	16961616	chr3	172223298	172241297	-	NM_003810 // TNFSF10 // tumor necrosis factor (ligand) superfamily, member 10 // 3q26 /	TNFSF10	NM_003810	NM_003810 // RefSeq // Homo sapiens tumor necrosis factor (ligand) superfamily, member	7.51391e-07	0.0481546	-20.7665	HHSC down vs HepG2	442.617	38.302	0.519211
20393	16826639	chr16	55836763	55867075	-	NM_001025195 // CES1 // carboxylesterase 1 // 16q22.2 // 1066 /// NM_001025194 // CES1	CES1	NM_001025195	NM_001025195 // RefSeq // Homo sapiens carboxylesterase 1 (CES1), transcript variant 1,	1.33079e-06	0.0483804	-20.6695	HHSC down vs HepG2	364.921	38.1839	0.627815
14185	16767364	chr12	69746949	69748005	-	---		---	---	8.93477e-07	0.0484501	-20.6398	HHSC down vs HepG2	417.494	38.1476	0.548237
14725	16771602	chr12	122277433	122326517	-	NM_001171993 // HPD // 4-hydroxyphenylpyruvate dioxygenase // 12q24-qter // 3242 /// EN	HPD	NM_001171993	NM_001171993 // RefSeq // Homo sapiens 4-hydroxyphenylpyruvate dioxygenase (HPD), trans	1.02881e-09	0.0487683	-20.5051	HHSC down vs HepG2	4028.02	37.9828	0.056578
26930	16891082	chr2	219646472	219680016	+	NM_000784 // CYP27A1 // cytochrome P450, family 27, subfamily A, polypeptide 1 // 2q33-	CYP27A1	NM_000784	NM_000784 // RefSeq // Homo sapiens cytochrome P450, family 27, subfamily A, polypeptid	4.89253e-08	0.0490726	-20.378	HHSC down vs HepG2	1107.99	37.8265	0.204838
43188	17058000	chr7	56469763	56469866	-	---		---	ENST00000411398 // ENSEMBL // ncrna:snRNA chromosome:GRCh37:7:56469763:56469866:-1 gene	2.78204e-07	0.0491605	-20.3415	HHSC down vs HepG2	618.459	37.7816	0.366539
14369	16769270	chr12	103230663	103352188	-	ENST00000553106 // PAH // phenylalanine hydroxylase // 12q22-q24.2 // 5053 /// NM_00027	PAH	ENST00000553106	ENST00000553106 // ENSEMBL // cdna:known chromosome:GRCh37:12:103230663:103311381:-1 ge	2.13265e-07	0.0494099	-20.2389	HHSC down vs HepG2	676.245	37.6548	0.334093
22310	16846193	chr17	46166040	46166146	-	---		---	ENST00000384227 // ENSEMBL // ncrna:snRNA chromosome:GRCh37:17:46166040:46166146:-1 gen	4.02245e-07	0.0494734	-20.2129	HHSC down vs HepG2	546.328	37.6227	0.413188
16180	16783901	chr14	47429626	47429749	+	---		---	ENST00000515926 // ENSEMBL // ncrna:snoRNA chromosome:GRCh37:14:47429626:47429749:1 gen	1.6703e-06	0.0495828	-20.1683	HHSC down vs HepG2	337.92	37.5674	0.667036
40835	17031045	chr6_dbb_hap3	3268122	3282411	+	NM_001002029 // C4B // complement component 4B (Chido blood group) // 6p21.3 // 721 ///	C4B	NM_001002029	NM_001002029 // RefSeq // Homo sapiens complement component 4B (Chido blood group) (C4B	2.45679e-08	0.0498264	-20.0697	HHSC down vs HepG2	1395.34	37.4449	0.161014
41607	17041111	chr6_ssto_hap7	3315249	3335906	+	NM_001002029 // C4B // complement component 4B (Chido blood group) // 6p21.3 // 721 ///	C4B	NM_001002029	NM_001002029 // RefSeq // Homo sapiens complement component 4B (Chido blood group) (C4B	4.31501e-08	0.0500566	-19.9774	HHSC down vs HepG2	1155.6	37.3299	0.193822
21979	16842602	chr17	26694297	26700110	-	ENST00000226218 // VTN // vitronectin // 17q11 // 7448 /// ENST00000573054 // VTN // vi	VTN	ENST00000226218	ENST00000226218 // ENSEMBL // cdna:known chromosome:GRCh37:17:26694297:26697717:-1 gene	1.96466e-07	0.0501272	-19.9492	HHSC down vs HepG2	695.14	37.2948	0.321904
43008	17056248	chr7	29034847	29235067	-	ENST00000409850 // CPVL // carboxypeptidase, vitellogenic-like // 7p15.1 // 54504 /// N	CPVL	ENST00000409850	ENST00000409850 // ENSEMBL // cdna:known chromosome:GRCh37:7:29035253:29234892:-1 gene:	2.67842e-07	0.0504003	-19.8412	HHSC down vs HepG2	626.4	37.1595	0.355934
15128	16775239	chr13	64357934	64358037	+	NR_046946 // RNU6-81 // RNA, U6 small nuclear 81 // --- // 100873780	RNU6-81	NR_046946	NR_046946 // RefSeq // Homo sapiens RNA, U6 small nuclear 81 (RNU6-81), small nuclear R	1.31213e-07	0.0504766	-19.8112	HHSC down vs HepG2	796.016	37.1219	0.279807
42934	17055603	chr7	18166843	18166932	-	NR_031635 // MIR1302-6 // microRNA 1302-6 // 7p21.1 // 100302140	MIR1302-6	NR_031635	NR_031635 // RefSeq // Homo sapiens microRNA 1302-6 (MIR1302-6), microRNA. // chr7 // 1	1.9179e-05	0.0506184	-19.7556	HHSC down vs HepG2	146.871	37.0522	1.51366
12860	16752397	chr12	56473641	56497291	+	NM_001982 // ERBB3 // v-erb-b2 erythroblastic leukemia viral oncogene homolog 3 (avian)	ERBB3	NM_001982	NM_001982 // RefSeq // Homo sapiens v-erb-b2 erythroblastic leukemia viral oncogene hom	6.42117e-08	0.0507607	-19.7003	HHSC down vs HepG2	1011.54	36.9825	0.219364
39075	17012632	chr6	132129156	132216295	+	NM_006208 // ENPP1 // ectonucleotide pyrophosphatase/phosphodiesterase 1 // 6q22-q23 //	ENPP1	NM_006208	NM_006208 // RefSeq // Homo sapiens ectonucleotide pyrophosphatase/phosphodiesterase 1	2.22672e-07	0.0509676	-19.6203	HHSC down vs HepG2	666.51	36.8816	0.332013
36235	16986351	chr5	75699074	76003957	+	NM_006633 // IQGAP2 // IQ motif containing GTPase activating protein 2 // 5q13.3 // 107	IQGAP2	NM_006633	NM_006633 // RefSeq // Homo sapiens IQ motif containing GTPase activating protein 2 (IQ	8.70971e-10	0.051104	-19.568	HHSC down vs HepG2	4258.25	36.8154	0.051874
9360	16716063	chr10	82031576	82049440	-	NM_000429 // MAT1A // methionine adenosyltransferase I, alpha // 10q22 // 4143 /// ENST	MAT1A	NM_000429	NM_000429 // RefSeq // Homo sapiens methionine adenosyltransferase I, alpha (MAT1A), mR	2.96964e-07	0.0511163	-19.5632	HHSC down vs HepG2	605.039	36.8094	0.365029
26360	16885324	chr2	128175996	128186822	+	NM_000312 // PROC // protein C (inactivator of coagulation factors Va and VIIIa) // 2q1	PROC	NM_000312	NM_000312 // RefSeq // Homo sapiens protein C (inactivator of coagulation factors Va an	8.69498e-07	0.0511311	-19.5576	HHSC down vs HepG2	421.345	36.8023	0.524069
20802	16830607	chr17	7517382	7536701	+	NM_001040 // SHBG // sex hormone-binding globulin // 17p13-p12 // 6462 /// ENST00000380	SHBG	NM_001040	NM_001040 // RefSeq // Homo sapiens sex hormone-binding globulin (SHBG), transcript var	1.00288e-05	0.0511652	-19.5445	HHSC down vs HepG2	183.566	36.7858	1.20237
14321	16768792	chr12	96366440	96390143	-	NM_002108 // HAL // histidine ammonia-lyase // 12q22-q24.1 // 3034 /// ENST00000261208	HAL	NM_002108	NM_002108 // RefSeq // Homo sapiens histidine ammonia-lyase (HAL), transcript variant 1	3.31865e-05	0.0511845	-19.5372	HHSC down vs HepG2	121.464	36.7764	1.81666
41952	17045167	chr7	35882499	35882583	+	---		---	ENST00000408229 // ENSEMBL // ncrna:miRNA chromosome:GRCh37:7:35882499:35882583:1 gene:	7.93807e-05	0.0512129	-19.5263	HHSC down vs HepG2	89.5063	36.7627	2.46437
19396	16816604	chr16	20775312	20808903	+	ENST00000289416 // ACSM3 // acyl-CoA synthetase medium-chain family member 3 // 16p13.1	ACSM3	ENST00000289416	ENST00000289416 // ENSEMBL // cdna:known chromosome:GRCh37:16:20775024:20808903:1 gene:	1.76623e-07	0.0512187	-19.5241	HHSC down vs HepG2	720.443	36.7599	0.306144
9215	16714409	chr10	54525140	54531460	-	ENST00000493043 // MBL2 // mannose-binding lectin (protein C) 2, soluble // 10q11.2 //	MBL2	ENST00000493043	ENST00000493043 // ENSEMBL // cdna:known chromosome:GRCh37:10:54528050:54531222:-1 gene	1.3213e-05	0.0512514	-19.5117	HHSC down vs HepG2	166.986	36.7441	1.32026
50907	17121130	chrU	1	990	+	---		---	---	4.96324e-07	0.0513527	-19.4732	HHSC down vs HepG2	509.009	36.6953	0.43255
45302	17078626	chr8	82605842	82608409	-	ENST00000518568 // SLC10A5 // solute carrier family 10 (sodium/bile acid cotransporter	SLC10A5	ENST00000518568	ENST00000518568 // ENSEMBL // cdna:known chromosome:GRCh37:8:82605842:82608409:-1 gene:	9.02299e-11	0.0517136	-19.3373	HHSC down vs HepG2	9072.63	36.5224	0.0241533
25264	16874508	chr19	50637002	50637121	-	NR_024231 // SNAR-B1 // small ILF3/NF90-associated RNA B1 // 19q13.33 // 100170224 ///	SNAR-B1	NR_024231	NR_024231 // RefSeq // Homo sapiens small ILF3/NF90-associated RNA B1 (SNAR-B1), small	3.96125e-07	0.0520629	-19.2075	HHSC down vs HepG2	549.154	36.3566	0.397228
25265	16874510	chr19	50642375	50642494	-	NR_024231 // SNAR-B1 // small ILF3/NF90-associated RNA B1 // 19q13.33 // 100170224 ///	SNAR-B1	NR_024231	NR_024231 // RefSeq // Homo sapiens small ILF3/NF90-associated RNA B1 (SNAR-B1), small	3.96125e-07	0.0520629	-19.2075	HHSC down vs HepG2	549.154	36.3566	0.397228
5657	16678818	chr1	232835950	232836054	+	---		---	ENST00000459179 // ENSEMBL // ncrna:snRNA chromosome:GRCh37:1:232835950:232836054:1 gen	0.000120261	0.0524199	-19.0767	HHSC down vs HepG2	77.258	36.1886	2.81047
41605	17041030	chr6_ssto_hap7	3282511	3303168	+	NM_001002029 // C4B // complement component 4B (Chido blood group) // 6p21.3 // 721 ///	C4B	NM_001002029	NM_001002029 // RefSeq // Homo sapiens complement component 4B (Chido blood group) (C4B	7.70846e-09	0.0526177	-19.005	HHSC down vs HepG2	2055.91	36.0962	0.105344
41212	17035749	chr6_mcf_hap5	3362383	3383040	+	NM_007293 // C4A // complement component 4A (Rodgers blood group) // 6p21.3 // 720 ///	C4A	NM_007293	NM_007293 // RefSeq // Homo sapiens complement component 4A (Rodgers blood group) (C4A)	1.36025e-08	0.0530285	-18.8578	HHSC down vs HepG2	1700.42	35.9058	0.126695
12722	16751161	chr12	51050756	51050861	+	---		---	ENST00000363313 // ENSEMBL // ncrna:snRNA chromosome:GRCh37:12:51050756:51050861:1 gene	0.000285116	0.0530881	-18.8366	HHSC down vs HepG2	56.639	35.8784	3.80074
52489	17124300	chrU	1	261	+	---		---	---	1.66447e-07	0.0531332	-18.8206	HHSC down vs HepG2	734.941	35.8576	0.292739
10984	16733421	chr11	129685714	129729898	+	NM_138788 // TMEM45B // transmembrane protein 45B // 11q24.3 // 120224 /// ENST00000281	TMEM45B	NM_138788	NM_138788 // RefSeq // Homo sapiens transmembrane protein 45B (TMEM45B), mRNA. // chr11	2.11639e-07	0.0533271	-18.7522	HHSC down vs HepG2	677.986	35.7687	0.316543
38124	17004194	chr6	1312675	1314993	+	NM_033260 // FOXQ1 // forkhead box Q1 // 6p25 // 94234 /// ENST00000296839 // FOXQ1 //	FOXQ1	NM_033260	NM_033260 // RefSeq // Homo sapiens forkhead box Q1 (FOXQ1), mRNA. // chr6 // 100 // 10	6.47097e-09	0.0533729	-18.7361	HHSC down vs HepG2	2179.72	35.7477	0.0984009
39791	17019103	chr6	41704449	41721847	-	NM_002630 // PGC // progastricsin (pepsinogen C) // 6p21.1 // 5225 /// NM_001166424 //	PGC	NM_002630	NM_002630 // RefSeq // Homo sapiens progastricsin (pepsinogen C) (PGC), transcript vari	0.000192933	0.0533854	-18.7317	HHSC down vs HepG2	65.2369	35.742	3.28728
8252	16705212	chr10	63686695	63686777	+	---		---	ENST00000408345 // ENSEMBL // ncrna:miRNA chromosome:GRCh37:10:63686695:63686777:1 gene	1.67496e-06	0.0535601	-18.6706	HHSC down vs HepG2	337.601	35.6624	0.633808
26576	16887556	chr2	172002840	172002937	+	---		---	ENST00000459000 // ENSEMBL // ncrna:snoRNA chromosome:GRCh37:2:172002840:172002937:1 ge	5.48627e-07	0.053572	-18.6665	HHSC down vs HepG2	492.119	35.6569	0.434736
24831	16870443	chr19	18704035	18717660	-	NM_004750 // CRLF1 // cytokine receptor-like factor 1 // 19p12 // 9244 /// ENST00000392	CRLF1	NM_004750	NM_004750 // RefSeq // Homo sapiens cytokine receptor-like factor 1 (CRLF1), mRNA. // c	3.52758e-08	0.0538447	-18.5719	HHSC down vs HepG2	1236.24	35.5333	0.172459
20343	16826271	chr16	47346938	47347032	-	---		---	ENST00000410835 // ENSEMBL // ncrna:misc_RNA chromosome:GRCh37:16:47346938:47347032:-1	0.000153375	0.0540839	-18.4898	HHSC down vs HepG2	70.8362	35.4256	3.00064
23198	16854486	chr18	28645940	28682388	-	NM_024422 // DSC2 // desmocollin 2 // 18q12.1 // 1824 /// NM_004949 // DSC2 // desmocol	DSC2	NM_024422	NM_024422 // RefSeq // Homo sapiens desmocollin 2 (DSC2), transcript variant Dsc2a, mRN	1.32609e-06	0.054103	-18.4832	HHSC down vs HepG2	365.358	35.417	0.581626
38497	17007118	chr6	31982539	32003195	+	NM_001002029 // C4B // complement component 4B (Chido blood group) // 6p21.3 // 721 ///	C4B	NM_001002029	NM_001002029 // RefSeq // Homo sapiens complement component 4B (Chido blood group) (C4B	9.94696e-09	0.0541821	-18.4563	HHSC down vs HepG2	1887.99	35.3815	0.112442
43451	17060677	chr7	100218039	100240402	-	ENST00000462107 // TFR2 // transferrin receptor 2 // 7q22 // 7036 /// NM_003227 // TFR2	TFR2	ENST00000462107	ENST00000462107 // ENSEMBL // cdna:known chromosome:GRCh37:7:100218043:100240344:-1 gen	9.22693e-08	0.0542084	-18.4473	HHSC down vs HepG2	895.802	35.3698	0.236904
38495	17007048	chr6	31949801	31970458	+	NM_007293 // C4A // complement component 4A (Rodgers blood group) // 6p21.3 // 720 ///	C4A	NM_007293	NM_007293 // RefSeq // Homo sapiens complement component 4A (Rodgers blood group) (C4A)	1.38845e-08	0.054321	-18.4091	HHSC down vs HepG2	1688.8	35.3194	0.125484
40631	17028176	chr6_cox_hap2	3459557	3473846	+	ENST00000411583 // C4B // complement component 4B (Chido blood group) // 6p21.3 // 721	C4B	ENST00000411583	ENST00000411583 // ENSEMBL // cdna:known chromosome:GRCh37:HSCHR6_MHC_COX:31937353:3195	7.8558e-09	0.0543466	-18.4004	HHSC down vs HepG2	2042.94	35.308	0.103697
28093	16902409	chr2	127460415	127460518	-	---		---	ENST00000384236 // ENSEMBL // ncrna:snRNA chromosome:GRCh37:2:127460415:127460518:-1 ge	4.16223e-06	0.0545307	-18.3383	HHSC down vs HepG2	247.876	35.226	0.85267
5482	16677391	chr1	214156524	214214853	+	ENST00000498508 // PROX1 // prospero homeobox 1 // 1q41 // 5629 /// NM_002763 // PROX1	PROX1	ENST00000498508	ENST00000498508 // ENSEMBL // cdna:known chromosome:GRCh37:1:214161274:214209775:1 gene	1.12248e-07	0.054896	-18.2163	HHSC down vs HepG2	838.814	35.0645	0.250815
48866	17112918	chrX	102317579	102319168	-	NM_018476 // BEX1 // brain expressed, X-linked 1 // Xq21-q23|Xq22 // 55859 /// ENST0000	BEX1	NM_018476	NM_018476 // RefSeq // Homo sapiens brain expressed, X-linked 1 (BEX1), mRNA. // chrX /	2.21317e-07	0.0556328	-17.975	HHSC down vs HepG2	667.878	34.7431	0.312121
26986	16891774	chr2	228678558	228682280	+	NM_004591 // CCL20 // chemokine (C-C motif) ligand 20 // 2q33-q37 // 6364 /// NM_001130	CCL20	NM_004591	NM_004591 // RefSeq // Homo sapiens chemokine (C-C motif) ligand 20 (CCL20), transcript	2.26172e-06	0.0558431	-17.9073	HHSC down vs HepG2	304.941	34.6524	0.68182
38911	17011255	chr6	105404923	105531207	+	NM_001004317 // LIN28B // lin-28 homolog B (C. elegans) // 6q21 // 389421 /// ENST00000	LIN28B	NM_001004317	NM_001004317 // RefSeq // Homo sapiens lin-28 homolog B (C. elegans) (LIN28B), mRNA. //	8.73482e-07	0.0559225	-17.8819	HHSC down vs HepG2	420.695	34.6183	0.49373
51044	17121404	chrU	1	220	+	---		---	---	9.57713e-07	0.0563727	-17.7391	HHSC down vs HepG2	407.823	34.4261	0.506486
36628	16990201	chr5	140098510	140098598	+	NR_026704 // VTRNA1-2 // vault RNA 1-2 // 5q31.3 // 56663	VTRNA1-2	NR_026704	NR_026704 // RefSeq // Homo sapiens vault RNA 1-2 (VTRNA1-2), vault RNA. // chr5 // 100	1.73166e-07	0.0569829	-17.5491	HHSC down vs HepG2	725.241	34.1688	0.282682
17973	16801065	chr15	51329685	51586109	+	---		---	ENST00000559909 // ENSEMBL // havana:lincRNA chromosome:GRCh37:15:51329685:51586109:1 g	1.25413e-07	0.057117	-17.5079	HHSC down vs HepG2	808.183	34.1127	0.253255
41033	17033493	chr6_mann_hap4	3230776	3261361	+	---		---	---	1.49544e-09	0.0575066	-17.3893	HHSC down vs HepG2	3555.26	33.9509	0.057297
16510	16787869	chr14	95027428	95036250	+	ENST00000555095 // SERPINA4 // serpin peptidase inhibitor, clade A (alpha-1 antiprotein	SERPINA4	ENST00000555095	ENST00000555095 // ENSEMBL // cdna:known chromosome:GRCh37:14:95027779:95036250:1 gene:	6.2719e-06	0.0578142	-17.2968	HHSC down vs HepG2	215.542	33.8242	0.94156
15751	16780611	chr13	100188573	100188650	-	ENST00000390895 // RNY3P6 // RNA, Ro-associated Y3 pseudogene 6 // --- // ---	RNY3P6	ENST00000390895	ENST00000390895 // ENSEMBL // ncrna:misc_RNA chromosome:GRCh37:13:100188573:100188650:-	6.4423e-06	0.0578393	-17.2893	HHSC down vs HepG2	213.578	33.8139	0.949928
29318	16915961	chr20	61968691	61968801	+	---		---	ENST00000410507 // ENSEMBL // ncrna:snRNA chromosome:GRCh37:20:61968691:61968801:1 gene	1.70807e-06	0.0580584	-17.224	HHSC down vs HepG2	335.371	33.7243	0.603348
34722	16972106	chr4	165708442	165708548	+	---		---	ENST00000364180 // ENSEMBL // ncrna:snRNA chromosome:GRCh37:4:165708442:165708548:1 gen	1.56332e-07	0.0580941	-17.2134	HHSC down vs HepG2	750.572	33.7097	0.269472
17666	16798228	chr15	25344645	25344742	+	NR_003340 // SNORD116-26 // small nucleolar RNA, C/D box 116-26 // 15q11.2 // 100033438	SNORD116-26	NR_003340	NR_003340 // RefSeq // Homo sapiens small nucleolar RNA, C/D box 116-26 (SNORD116-26),	1.57062e-06	0.0581531	-17.196	HHSC down vs HepG2	345.031	33.6856	0.585785
39717	17018396	---	---	---	---	---		---	--- // --- // pos_control // --- // --- // --- // --- // --- // ---	2.71236e-07	0.0582889	-17.1559	HHSC down vs HepG2	623.755	33.6304	0.323497
24170	16863715	chr19	48442798	48442917	+	NR_024220 // SNAR-C1 // small ILF3/NF90-associated RNA C1 // 19q13.32 // 100170225 ///	SNAR-C1	NR_024220	NR_024220 // RefSeq // Homo sapiens small ILF3/NF90-associated RNA C1 (SNAR-C1), small	1.24028e-06	0.0588509	-16.9921	HHSC down vs HepG2	373.715	33.4037	0.536297
24171	16863719	chr19	48453553	48453671	+	NR_024220 // SNAR-C1 // small ILF3/NF90-associated RNA C1 // 19q13.32 // 100170225 ///	SNAR-C1	NR_024220	NR_024220 // RefSeq // Homo sapiens small ILF3/NF90-associated RNA C1 (SNAR-C1), small	1.24028e-06	0.0588509	-16.9921	HHSC down vs HepG2	373.715	33.4037	0.536297
25266	16874512	chr19	50643459	50643577	-	NR_024243 // SNAR-D // small ILF3/NF90-associated RNA D // 19q13.33 // 100170227	SNAR-D	NR_024243	NR_024243 // RefSeq // Homo sapiens small ILF3/NF90-associated RNA D (SNAR-D), small nu	1.49341e-06	0.0590974	-16.9212	HHSC down vs HepG2	350.966	33.3052	0.569376
16611	16788608	chr14	101406904	101406974	+	---		---	ENST00000516109 // ENSEMBL // ncrna:snoRNA chromosome:GRCh37:14:101406904:101406974:1 g	4.22661e-07	0.0594793	-16.8126	HHSC down vs HepG2	537.3	33.1537	0.370226
28875	16911493	chr20	12989627	13147411	+	NM_018327 // SPTLC3 // serine palmitoyltransferase, long chain base subunit 3 // 20p12.	SPTLC3	NM_018327	NM_018327 // RefSeq // Homo sapiens serine palmitoyltransferase, long chain base subuni	1.16615e-06	0.0595259	-16.7994	HHSC down vs HepG2	381.581	33.1353	0.521021
41602	17040902	chr6_ssto_hap7	3220477	3252571	+	---		---	---	4.28357e-10	0.0598616	-16.7052	HHSC down vs HepG2	5396.06	33.0034	0.0366972
4384	16665302	chr1	60280458	60342050	+	NM_015888 // HOOK1 // hook homolog 1 (Drosophila) // 1p32.1 // 51361 /// ENST0000037120	HOOK1	NM_015888	NM_015888 // RefSeq // Homo sapiens hook homolog 1 (Drosophila) (HOOK1), mRNA. // chr1	1.49439e-06	0.0600611	-16.6497	HHSC down vs HepG2	350.888	32.9254	0.563007
44658	17072727	chr8	129061398	129061484	+	NR_031612 // MIR1207 // microRNA 1207 // --- // 100302175	MIR1207	NR_031612	NR_031612 // RefSeq // Homo sapiens microRNA 1207 (MIR1207), microRNA. // chr8 // 100 /	0.00114356	0.0601752	-16.6181	HHSC down vs HepG2	33.7289	32.881	5.84916
21717	16840113	chr17	4636828	4643223	-	NM_001100812 // CXCL16 // chemokine (C-X-C motif) ligand 16 // 17p13 // 58191 /// ENST0	CXCL16	NM_001100812	NM_001100812 // RefSeq // Homo sapiens chemokine (C-X-C motif) ligand 16 (CXCL16), tran	1.15389e-06	0.0604273	-16.5488	HHSC down vs HepG2	382.946	32.7832	0.513648
22977	16852690	chr18	57685857	57685963	+	---		---	ENST00000516746 // ENSEMBL // ncrna:snRNA chromosome:GRCh37:18:57685857:57685963:1 gene	4.5788e-06	0.0607489	-16.4612	HHSC down vs HepG2	239.955	32.6593	0.816637
32601	16949663	chr3	191810911	191811225	+	---		---	ENST00000410651 // ENSEMBL // ncrna:misc_RNA chromosome:GRCh37:3:191810911:191811225:1	2.18773e-06	0.0609509	-16.4066	HHSC down vs HepG2	308.399	32.582	0.633893
45575	17081027	chr8	128128656	128215467	-	---		---	TCONS_00015168-XLOC_007214 // Rinn lincRNA // linc-FAM84B-8 chr8:-:128153590-128197980	2.62762e-06	0.0614883	-16.2633	HHSC down vs HepG2	289.818	32.3778	0.670307
19809	16820982	chr16	72410603	72410659	+	---		---	ENST00000384783 // ENSEMBL // ncrna:snRNA chromosome:GRCh37:16:72410603:72410659:1 gene	1.15352e-06	0.0615399	-16.2496	HHSC down vs HepG2	382.988	32.3583	0.506935
46319	17088377	chr9	117085303	117089243	+	NM_000607 // ORM1 // orosomucoid 1 // 9q31-q32 // 5004 /// ENST00000259396 // ORM1 // o	ORM1	NM_000607	NM_000607 // RefSeq // Homo sapiens orosomucoid 1 (ORM1), mRNA. // chr9 // 100 // 45 //	5.63728e-06	0.0616722	-16.2147	HHSC down vs HepG2	223.534	32.3085	0.867212
11411	16737325	chr11	35272752	35441610	-	NM_001195728 // SLC1A2 // solute carrier family 1 (glial high affinity glutamate transp	SLC1A2	NM_001195728	NM_001195728 // RefSeq // Homo sapiens solute carrier family 1 (glial high affinity glu	1.4064e-07	0.061799	-16.1815	HHSC down vs HepG2	777.697	32.2609	0.248895
25872	16880254	chr2	55727086	55727191	+	---		---	ENST00000459134 // ENSEMBL // ncrna:snRNA chromosome:GRCh37:2:55727086:55727191:1 gene:	4.95947e-07	0.062046	-16.1171	HHSC down vs HepG2	509.139	32.1685	0.379093
39260	17014442	chr6	160769300	160876014	+	NM_021977 // SLC22A3 // solute carrier family 22 (extraneuronal monoamine transporter),	SLC22A3	NM_021977	NM_021977 // RefSeq // Homo sapiens solute carrier family 22 (extraneuronal monoamine t	1.76595e-08	0.0623234	-16.0453	HHSC down vs HepG2	1558.29	32.0654	0.123464
13032	16754729	chr12	81331594	81650533	+	ENST00000548058 // ACSS3 // acyl-CoA synthetase short-chain family member 3 // 12q21.31	ACSS3	ENST00000548058	ENST00000548058 // ENSEMBL // cdna:known chromosome:GRCh37:12:81470990:81650533:1 gene:	7.06588e-07	0.0625746	-15.9809	HHSC down vs HepG2	451.89	31.9725	0.424517
5255	16674698	chr1	182296203	182296309	+	---		---	ENST00000384037 // ENSEMBL // ncrna:snRNA chromosome:GRCh37:1:182296203:182296309:1 gen	5.02957e-06	0.0627062	-15.9474	HHSC down vs HepG2	232.399	31.924	0.824202
40628	17028046	chr6_cox_hap2	3375316	3429617	+	---		---	---	2.70846e-10	0.0628584	-15.9088	HHSC down vs HepG2	6287.79	31.8682	0.0304096
45450	17079906	chr8	103400754	103400863	-	---		---	ENST00000459247 // ENSEMBL // ncrna:snoRNA chromosome:GRCh37:8:103400754:103400863:-1 g	3.53429e-05	0.0628765	-15.9042	HHSC down vs HepG2	118.833	31.8615	1.60872
48181	17105939	chrX	105937024	106040246	+	NM_024539 // RNF128 // ring finger protein 128, E3 ubiquitin protein ligase // Xq22.3 /	RNF128	NM_024539	NM_024539 // RefSeq // Homo sapiens ring finger protein 128, E3 ubiquitin protein ligas	1.06677e-05	0.0628784	-15.9037	HHSC down vs HepG2	179.719	31.8608	1.06369
51850	17123018	chrU	1	359	+	---		---	---	1.01922e-05	0.0629394	-15.8883	HHSC down vs HepG2	182.551	31.8385	1.04645
10823	16731565	chr11	116191061	116191162	+	---		---	ENST00000459137 // ENSEMBL // ncrna:snoRNA chromosome:GRCh37:11:116191061:116191162:1 g	5.9639e-06	0.0629505	-15.8855	HHSC down vs HepG2	219.279	31.8344	0.871069
31665	16939281	chr3	39067478	39067584	+	---		---	ENST00000383981 // ENSEMBL // ncrna:snRNA chromosome:GRCh37:3:39067478:39067584:1 gene:	0.000243232	0.0631976	-15.8234	HHSC down vs HepG2	60.0022	31.7443	3.17432
50132	17119338	chrU	1	107	+	---		---	---	0.000243232	0.0631976	-15.8234	HHSC down vs HepG2	60.0022	31.7443	3.17432
44600	17072125	chr8	120177273	120257913	+	NM_052886 // MAL2 // mal, T-cell differentiation protein 2 (gene/pseudogene) // 8q23 //	MAL2	NM_052886	NM_052886 // RefSeq // Homo sapiens mal, T-cell differentiation protein 2 (gene/pseudog	3.86838e-09	0.0632517	-15.8098	HHSC down vs HepG2	2588.48	31.7246	0.0735365
26175	16883380	chr2	99757948	99767950	+	ENST00000424491 // C2orf15 // chromosome 2 open reading frame 15 // 2q11.2 // 150590 //	C2orf15	ENST00000424491	ENST00000424491 // ENSEMBL // cdna:known chromosome:GRCh37:2:99757948:99939196:1 gene:E	6.12003e-07	0.0635652	-15.7319	HHSC down vs HepG2	474.321	31.6111	0.399869
48462	17108799	chrX	2852673	2886286	-	NM_000047 // ARSE // arylsulfatase E (chondrodysplasia punctata 1) // Xp22.3 // 415 ///	ARSE	NM_000047	NM_000047 // RefSeq // Homo sapiens arylsulfatase E (chondrodysplasia punctata 1) (ARSE	9.84921e-09	0.0636316	-15.7155	HHSC down vs HepG2	1894.23	31.5872	0.100053
17387	16796262	chr14	94843084	94857030	-	NM_001002236 // SERPINA1 // serpin peptidase inhibitor, clade A (alpha-1 antiproteinase	SERPINA1	NM_001002236	NM_001002236 // RefSeq // Homo sapiens serpin peptidase inhibitor, clade A (alpha-1 ant	3.07968e-07	0.063695	-15.6998	HHSC down vs HepG2	597.681	31.5643	0.316868
40832	17030856	chr6_dbb_hap3	3151144	3205449	+	---		---	---	2.54995e-10	0.0638301	-15.6666	HHSC down vs HepG2	6415.57	31.5158	0.0294743
41209	17035619	chr6_mcf_hap5	3245442	3299705	+	---		---	---	2.54995e-10	0.0638301	-15.6666	HHSC down vs HepG2	6415.57	31.5158	0.0294743
46238	17087615	chr9	103790991	104087417	+	NM_207299 // LPPR1 // lipid phosphate phosphatase-related protein type 1 // 9q31.1 // 5	LPPR1	NM_207299	NM_207299 // RefSeq // Homo sapiens lipid phosphate phosphatase-related protein type 1	3.32718e-07	0.0638598	-15.6593	HHSC down vs HepG2	582.345	31.5051	0.324603
52750	17124828	chrU	1	208	+	---		---	---	4.67796e-07	0.064093	-15.6023	HHSC down vs HepG2	519.258	31.4217	0.363076
41407	17038351	chr6_qbl_hap6	3159353	3213655	+	---		---	---	7.10278e-11	0.0642233	-15.5707	HHSC down vs HepG2	9826.37	31.3752	0.0191578
9031	16712701	chr10	27377250	27377356	-	---		---	ENST00000362985 // ENSEMBL // ncrna:snRNA chromosome:GRCh37:10:27377250:27377356:-1 gen	1.65612e-08	0.064291	-15.5543	HHSC down vs HepG2	1592.12	31.3512	0.118149
43427	17060380	chr7	99564343	99573780	-	ENST00000292401 // AZGP1 // alpha-2-glycoprotein 1, zinc-binding // 7q22.1 // 563 /// N	AZGP1	ENST00000292401	ENST00000292401 // ENSEMBL // cdna:known chromosome:GRCh37:7:99564353:99573780:-1 gene:	0.000177669	0.0643433	-15.5416	HHSC down vs HepG2	67.199	31.3326	2.79759
35370	16978184	chr4	100044808	100078949	-	NM_000670 // ADH4 // alcohol dehydrogenase 4 (class II), pi polypeptide // 4q22 // 127	ADH4	NM_000670	NM_000670 // RefSeq // Homo sapiens alcohol dehydrogenase 4 (class II), pi polypeptide	9.55551e-08	0.0646104	-15.4774	HHSC down vs HepG2	885.353	31.238	0.211699
46658	17092268	chr9	6532464	6645692	-	NM_000170 // GLDC // glycine dehydrogenase (decarboxylating) // 9p22 // 2731 /// ENST00	GLDC	NM_000170	NM_000170 // RefSeq // Homo sapiens glycine dehydrogenase (decarboxylating) (GLDC), nuc	6.1691e-06	0.064875	-15.4143	HHSC down vs HepG2	216.761	31.1449	0.862098
39493	17016419	chr6	26519579	26519686	-	---		---	ENST00000362419 // ENSEMBL // ncrna:snRNA chromosome:GRCh37:6:26519579:26519686:-1 gene	1.89037e-05	0.0650762	-15.3666	HHSC down vs HepG2	147.606	31.0744	1.26314
18414	16805870	chr15	20874797	20961480	-	NR_027992 // NBEAP1 // neurobeachin pseudogene 1 // 15q11.2 // 606 /// ENST00000556948	NBEAP1	NR_027992	NR_027992 // RefSeq // Homo sapiens neurobeachin pseudogene 1 (NBEAP1), non-coding RNA.	8.44577e-05	0.0650975	-15.3616	HHSC down vs HepG2	87.5689	31.067	2.12863
43351	17059491	chr7	87132948	87342639	-	NM_000927 // ABCB1 // ATP-binding cassette, sub-family B (MDR/TAP), member 1 // 7q21.12	ABCB1	NM_000927	NM_000927 // RefSeq // Homo sapiens ATP-binding cassette, sub-family B (MDR/TAP), membe	9.17665e-07	0.0651076	-15.3592	HHSC down vs HepG2	413.747	31.0634	0.45047
36491	16988913	chr5	129310584	129310694	+	---		---	ENST00000408635 // ENSEMBL // ncrna:snRNA chromosome:GRCh37:5:129310584:129310694:1 gen	8.83172e-06	0.0651657	-15.3455	HHSC down vs HepG2	191.737	31.0432	0.97143
4566	16667277	chr1	94057525	94071130	+	NR_034091 // LOC100129046 // uncharacterized LOC100129046 // 1p22.1 // 100129046 /// BC	LOC100129046	NR_034091	NR_034091 // RefSeq // Homo sapiens uncharacterized LOC100129046 (LOC100129046), non-co	1.29904e-07	0.0652611	-15.3231	HHSC down vs HepG2	798.698	31.0099	0.232953
4890	16670681	chr1	150954493	150968114	+	NM_003568 // ANXA9 // annexin A9 // 1q21 // 8416 /// ENST00000368947 // ANXA9 // annexi	ANXA9	NM_003568	NM_003568 // RefSeq // Homo sapiens annexin A9 (ANXA9), mRNA. // chr1 // 100 // 100 //	1.32239e-06	0.0653064	-15.3124	HHSC down vs HepG2	365.704	30.9942	0.508512
43589	17062253	chr7	120835002	120835111	-	---		---	ENST00000384362 // ENSEMBL // ncrna:snRNA chromosome:GRCh37:7:120835002:120835111:-1 ge	3.46343e-06	0.0662208	-15.101	HHSC down vs HepG2	263.868	30.6791	0.697601
12554	16748983	chr12	20125799	20125915	+	---		---	ENST00000408752 // ENSEMBL // ncrna:miRNA chromosome:GRCh37:12:20125799:20125915:1 gene	1.699e-07	0.066322	-15.0779	HHSC down vs HepG2	729.892	30.6446	0.25191
51063	17121442	chrU	1	394	+	---		---	---	1.13773e-09	0.0663506	-15.0715	HHSC down vs HepG2	3894.97	30.6348	0.0471914
10826	16731575	chr11	116700422	116703788	+	ENST00000227667 // APOC3 // apolipoprotein C-III // 11q23.1-q23.2 // 345 /// NM_000040	APOC3	ENST00000227667	ENST00000227667 // ENSEMBL // cdna:known chromosome:GRCh37:11:116700608:116703788:1 gen	2.51105e-06	0.066493	-15.0392	HHSC down vs HepG2	294.314	30.5864	0.623546
48612	17110289	chrX	43625857	43741721	-	NM_000898 // MAOB // monoamine oxidase B // Xp11.23 // 4129 /// ENST00000378069 // MAOB	MAOB	NM_000898	NM_000898 // RefSeq // Homo sapiens monoamine oxidase B (MAOB), nuclear gene encoding m	5.60116e-07	0.0666177	-15.011	HHSC down vs HepG2	488.695	30.5442	0.375009
36903	16992836	chr5	175969512	176022975	+	ENST00000510636 // CDHR2 // cadherin-related family member 2 // 5q35.2 // 54825 /// NM_	CDHR2	ENST00000510636	ENST00000510636 // ENSEMBL // cdna:known chromosome:GRCh37:5:175969512:176022975:1 gene	1.0495e-06	0.0666196	-15.0106	HHSC down vs HepG2	395.412	30.5435	0.463469
37566	16998551	chr5	101569690	101632253	-	NM_180991 // SLCO4C1 // solute carrier organic anion transporter family, member 4C1 //	SLCO4C1	NM_180991	NM_180991 // RefSeq // Homo sapiens solute carrier organic anion transporter family, me	2.05854e-05	0.0667623	-14.9785	HHSC down vs HepG2	143.325	30.4953	1.27662
36366	16987773	chr5	103415612	103441104	+	---		---	ENST00000514769 // ENSEMBL // havana:lincRNA chromosome:GRCh37:5:103415612:103441104:1	2.88013e-06	0.0668995	-14.9478	HHSC down vs HepG2	280.93	30.449	0.65032
15545	16778918	chr13	47029488	47032373	-	BC046635 // KRTAP21-1 // keratin associated protein 21-1 // 21q22.1 // 337977	KRTAP21-1	BC046635	BC046635 // GenBank // Homo sapiens keratin associated protein 21-1, mRNA (cDNA clone I	2.94867e-05	0.0669468	-14.9372	HHSC down vs HepG2	126.555	30.4331	1.44284
5423	16676720	chr1	207262187	207273338	+	NM_000716 // C4BPB // complement component 4 binding protein, beta // 1q32 // 725 /// N	C4BPB	NM_000716	NM_000716 // RefSeq // Homo sapiens complement component 4 binding protein, beta (C4BPB	8.73165e-07	0.0674097	-14.8347	HHSC down vs HepG2	420.747	30.2782	0.431778
13927	16764112	chr12	49354521	49354619	-	---		---	ENST00000459531 // ENSEMBL // ncrna:snoRNA chromosome:GRCh37:12:49354521:49354619:-1 ge	3.53987e-05	0.0676248	-14.7875	HHSC down vs HepG2	118.768	30.2067	1.526
30239	16924276	chr21	16742841	16774624	-	---		---	TCONS_l2_00017430-XLOC_l2_009140 // Broad TUCP // linc-NRIP1-1 chr21:-:16742840-1677462	1.24941e-05	0.0678074	-14.7476	HHSC down vs HepG2	170.228	30.1463	1.06256
49262	17116321	chrY	18360815	18360921	+	---		---	ENST00000516364 // ENSEMBL // ncrna:snRNA chromosome:GRCh37:Y:18360815:18360921:1 gene:	9.8827e-07	0.0679464	-14.7175	HHSC down vs HepG2	403.521	30.1004	0.447566
49360	17117033	chrY	18448163	18448269	-	---		---	ENST00000516364 // ENSEMBL // ncrna:snRNA chromosome:GRCh37:Y:18360815:18360921:1 gene:	9.8827e-07	0.0679464	-14.7175	HHSC down vs HepG2	403.521	30.1004	0.447566
10651	16729710	chr11	85864269	85864376	+	---		---	ENST00000364007 // ENSEMBL // ncrna:snRNA chromosome:GRCh37:11:85864269:85864376:1 gene	1.21083e-06	0.0682332	-14.6556	HHSC down vs HepG2	376.763	30.0062	0.477852
4226	16663897	chr1	44856394	44856495	+	---		---	ENST00000362515 // ENSEMBL // ncrna:snRNA chromosome:GRCh37:1:44856394:44856495:1 gene:	5.6347e-06	0.0683765	-14.6249	HHSC down vs HepG2	223.568	29.9593	0.804031
29925	16921475	chr21	11169666	11172046	+	---		---	TCONS_00028965-XLOC_013856 // Rinn lincRNA // linc-POTED-4 chr21:+:11169665-11172046 //	4.48798e-06	0.0684671	-14.6056	HHSC down vs HepG2	241.598	29.9297	0.743295
50420	17120156	chrU	1	343	+	---		---	---	9.1612e-08	0.0684948	-14.5997	HHSC down vs HepG2	897.951	29.9207	0.199927
27715	16899474	chr2	78176532	78178621	-	---		---	TCONS_00004315-XLOC_002173 // Rinn lincRNA // linc-LRRTM4-2 chr2:-:78176531-78178621 //	5.71441e-06	0.0687594	-14.5435	HHSC down vs HepG2	222.499	29.8347	0.804534
6114	16683676	chr1	25672765	25672868	-	---		---	ENST00000459565 // ENSEMBL // ncrna:snoRNA chromosome:GRCh37:1:25672765:25672868:-1 gen	1.74238e-06	0.0691291	-14.4657	HHSC down vs HepG2	333.121	29.7153	0.535217
34853	16973203	chr4	189717668	189718050	+	---		---	TCONS_00008980-XLOC_003837 // Rinn lincRNA // linc-FRG1-7 chr4:+:189717667-189718050 //	9.43395e-08	0.0691674	-14.4577	HHSC down vs HepG2	889.162	29.703	0.200434
44412	17070331	chr8	82644669	82671750	+	NM_152284 // CHMP4C // charged multivesicular body protein 4C // 8q21.13 // 92421 /// E	CHMP4C	NM_152284	NM_152284 // RefSeq // Homo sapiens charged multivesicular body protein 4C (CHMP4C), mR	1.94838e-06	0.0692852	-14.4331	HHSC down vs HepG2	320.749	29.6652	0.554923
27396	16896277	chr2	32144931	32145018	-	---		---	ENST00000408399 // ENSEMBL // ncrna:miRNA chromosome:GRCh37:2:32144931:32145018:-1 gene	2.31177e-06	0.069338	-14.4221	HHSC down vs HepG2	302.686	29.6482	0.587703
7050	16693542	chr1	153726600	153726703	-	---		---	ENST00000458994 // ENSEMBL // ncrna:snoRNA chromosome:GRCh37:1:153726600:153726703:-1 g	4.83906e-07	0.0694039	-14.4084	HHSC down vs HepG2	513.371	29.6271	0.346265
18728	16809532	chr15	53049186	53083273	-	NM_004498 // ONECUT1 // one cut homeobox 1 // 15q21.3 // 3175 /// ENST00000305901 // ON	ONECUT1	NM_004498	NM_004498 // RefSeq // Homo sapiens one cut homeobox 1 (ONECUT1), mRNA. // chr15 // 100	6.42054e-07	0.0694153	-14.406	HHSC down vs HepG2	466.719	29.6235	0.38083
22777	16850894	chr18	9277977	9278077	+	---		---	ENST00000459594 // ENSEMBL // ncrna:snoRNA chromosome:GRCh37:18:9277977:9278077:1 gene:	2.35656e-05	0.0696419	-14.3592	HHSC down vs HepG2	136.779	29.5511	1.2963
35132	16975910	chr4	49601445	49601526	-	---		---	ENST00000411167 // ENSEMBL // ncrna:miRNA chromosome:GRCh37:4:49601445:49601526:-1 gene	5.45829e-06	0.069862	-14.3139	HHSC down vs HepG2	226.007	29.4812	0.782662
32812	16951599	chr3	25597034	25597097	-	---		---	ENST00000458900 // ENSEMBL // ncrna:snoRNA chromosome:GRCh37:3:25597034:25597097:-1 gen	0.000190226	0.0698689	-14.3125	HHSC down vs HepG2	65.5695	29.479	2.6975
19675	16819484	chr16	57406375	57418960	+	ENST00000006053 // CX3CL1 // chemokine (C-X3-C motif) ligand 1 // 16q13 // 6376 /// NM_	CX3CL1	ENST00000006053	ENST00000006053 // ENSEMBL // cdna:known chromosome:GRCh37:16:57406370:57418960:1 gene:	4.00436e-06	0.0700948	-14.2664	HHSC down vs HepG2	251.159	29.4075	0.702523
46885	17094313	chr9	44107813	44107919	-	---		---	ENST00000459383 // ENSEMBL // ncrna:snRNA chromosome:GRCh37:9:44107813:44107919:-1 gene	1.58431e-06	0.0701069	-14.2639	HHSC down vs HepG2	344.019	29.4037	0.512827
15640	16779757	chr13	73687052	73687155	-	NR_046936 // RNU6-66 // RNA, U6 small nuclear 66 // --- // 100873770	RNU6-66	NR_046936	NR_046936 // RefSeq // Homo sapiens RNA, U6 small nuclear 66 (RNU6-66), small nuclear R	5.58636e-06	0.0701938	-14.2463	HHSC down vs HepG2	224.226	29.3763	0.786071
23116	16853853	chr18	9617962	9618070	-	---		---	ENST00000391270 // ENSEMBL // ncrna:snRNA chromosome:GRCh37:18:9617962:9618070:-1 gene:	6.86911e-05	0.0702027	-14.2445	HHSC down vs HepG2	94.1849	29.3735	1.87122
27040	16892521	chr2	234184372	234184649	+	NR_003008 // SCARNA5 // small Cajal body-specific RNA 5 // 2q37.1 // 677775	SCARNA5	NR_003008	NR_003008 // RefSeq // Homo sapiens small Cajal body-specific RNA 5 (SCARNA5), guide RN	6.57685e-08	0.0706428	-14.1557	HHSC down vs HepG2	1003.45	29.2355	0.17481
27435	16896706	chr2	39111701	39111807	-	---		---	ENST00000384565 // ENSEMBL // ncrna:snRNA chromosome:GRCh37:2:39111701:39111807:-1 gene	8.77296e-08	0.0717918	-13.9292	HHSC down vs HepG2	911.083	28.8806	0.190195
47573	17100729	chrUn	113982	114087	+	---		---	---	1.41891e-06	0.0718444	-13.919	HHSC down vs HepG2	357.095	28.8645	0.48499
27002	16891969	chr2	231451836	231451942	+	---		---	ENST00000362921 // ENSEMBL // ncrna:snRNA chromosome:GRCh37:2:231451836:231451942:1 gen	2.31361e-06	0.0718621	-13.9155	HHSC down vs HepG2	302.604	28.8591	0.572215
24631	16867784	chr19	6677846	6730573	-	NM_000064 // C3 // complement component 3 // 19p13.3-p13.2 // 718 /// ENST00000245907 /	C3	NM_000064	NM_000064 // RefSeq // Homo sapiens complement component 3 (C3), mRNA. // chr19 // 100	6.21832e-07	0.0721023	-13.8692	HHSC down vs HepG2	471.781	28.786	0.366094
17686	16798270	chr15	25423885	25423966	+	NR_003304 // SNORD115-12 // small nucleolar RNA, C/D box 115-12 // 15q11.2 // 100033449	SNORD115-12	NR_003304	NR_003304 // RefSeq // Homo sapiens small nucleolar RNA, C/D box 115-12 (SNORD115-12),	3.48525e-06	0.0723174	-13.8279	HHSC down vs HepG2	263.305	28.7208	0.654469
17692	16798286	chr15	25430778	25430859	+	NR_003303 // SNORD115-11 // small nucleolar RNA, C/D box 115-11 // 15q11.2 // 100033448	SNORD115-11	NR_003303	NR_003303 // RefSeq // Homo sapiens small nucleolar RNA, C/D box 115-11 (SNORD115-11),	3.48525e-06	0.0723174	-13.8279	HHSC down vs HepG2	263.305	28.7208	0.654469
17696	16798303	chr15	25434561	25434642	+	NR_003303 // SNORD115-11 // small nucleolar RNA, C/D box 115-11 // 15q11.2 // 100033448	SNORD115-11	NR_003303	NR_003303 // RefSeq // Homo sapiens small nucleolar RNA, C/D box 115-11 (SNORD115-11),	3.48525e-06	0.0723174	-13.8279	HHSC down vs HepG2	263.305	28.7208	0.654469
17697	16798305	chr15	25436563	25436644	+	NR_003303 // SNORD115-11 // small nucleolar RNA, C/D box 115-11 // 15q11.2 // 100033448	SNORD115-11	NR_003303	NR_003303 // RefSeq // Homo sapiens small nucleolar RNA, C/D box 115-11 (SNORD115-11),	3.48525e-06	0.0723174	-13.8279	HHSC down vs HepG2	263.305	28.7208	0.654469
17715	16798402	chr15	25468393	25468474	+	NR_003303 // SNORD115-11 // small nucleolar RNA, C/D box 115-11 // 15q11.2 // 100033448	SNORD115-11	NR_003303	NR_003303 // RefSeq // Homo sapiens small nucleolar RNA, C/D box 115-11 (SNORD115-11),	3.48525e-06	0.0723174	-13.8279	HHSC down vs HepG2	263.305	28.7208	0.654469
17722	16798416	chr15	25481232	25481313	+	NR_003303 // SNORD115-11 // small nucleolar RNA, C/D box 115-11 // 15q11.2 // 100033448	SNORD115-11	NR_003303	NR_003303 // RefSeq // Homo sapiens small nucleolar RNA, C/D box 115-11 (SNORD115-11),	3.48525e-06	0.0723174	-13.8279	HHSC down vs HepG2	263.305	28.7208	0.654469
17729	16798430	chr15	25494345	25494426	+	NR_003303 // SNORD115-11 // small nucleolar RNA, C/D box 115-11 // 15q11.2 // 100033448	SNORD115-11	NR_003303	NR_003303 // RefSeq // Homo sapiens small nucleolar RNA, C/D box 115-11 (SNORD115-11),	3.48525e-06	0.0723174	-13.8279	HHSC down vs HepG2	263.305	28.7208	0.654469
19508	16817881	chr16	30482908	30483024	+	---		---	ENST00000410769 // ENSEMBL // ncrna:misc_RNA chromosome:GRCh37:16:30482908:30483024:1 g	6.0908e-07	0.072384	-13.8152	HHSC down vs HepG2	475.087	28.7007	0.362469
35358	16978076	chr4	96789818	96789915	-	---		---	ENST00000363752 // ENSEMBL // ncrna:snRNA chromosome:GRCh37:4:96789818:96789915:-1 gene	5.69428e-06	0.0724629	-13.8002	HHSC down vs HepG2	222.767	28.6769	0.772381
33858	16964027	chr4	1795034	1810599	+	ENST00000340107 // FGFR3 // fibroblast growth factor receptor 3 // 4p16.3 // 2261 /// E	FGFR3	ENST00000340107	ENST00000340107 // ENSEMBL // cdna:known chromosome:GRCh37:4:1795039:1810599:1 gene:ENS	2.31446e-08	0.0726797	-13.759	HHSC down vs HepG2	1423.49	28.6116	0.120598
8756	16710245	chr10	124768429	124817827	+	NM_001609 // ACADSB // acyl-CoA dehydrogenase, short/branched chain // 10q26.13 // 36 /	ACADSB	NM_001609	NM_001609 // RefSeq // Homo sapiens acyl-CoA dehydrogenase, short/branched chain (ACADS	6.27982e-10	0.072724	-13.7506	HHSC down vs HepG2	4749.4	28.5983	0.0361288
39374	17015431	chr6	7540684	7543149	-	---		---	AF143325 // GenBank // Homo sapiens clone IMAGE:110436 mRNA sequence. // chr6 // 100 //	6.59242e-09	0.0727893	-13.7383	HHSC down vs HepG2	2166.22	28.5788	0.0791576
9026	16712642	chr10	27079469	27079575	-	---		---	ENST00000383878 // ENSEMBL // ncrna:snRNA chromosome:GRCh37:10:27079469:27079575:-1 gen	3.29528e-06	0.0728388	-13.729	HHSC down vs HepG2	268.369	28.5639	0.638612
43462	17060840	chr7	100838288	100844302	-	ENST00000223114 // MOGAT3 // monoacylglycerol O-acyltransferase 3 // 7q22.1 // 346606 /	MOGAT3	ENST00000223114	ENST00000223114 // ENSEMBL // cdna:known chromosome:GRCh37:7:100838288:100844302:-1 gen	3.76974e-10	0.0737761	-13.5545	HHSC down vs HepG2	5631.09	28.2858	0.0301389
40094	17022610	chr6	111043453	111043551	-	---		---	ENST00000363652 // ENSEMBL // ncrna:snRNA chromosome:GRCh37:6:111043453:111043551:-1 ge	7.79011e-06	0.0743458	-13.4507	HHSC down vs HepG2	200.151	28.1191	0.842934
52096	17123510	chrU	1	333	+	---		---	---	7.23232e-09	0.0743706	-13.4462	HHSC down vs HepG2	2100.19	28.1119	0.0803125
52071	17123460	chrU	1	321	+	---		---	---	1.22041e-08	0.0743936	-13.442	HHSC down vs HepG2	1763.23	28.1052	0.0956376
23210	16854602	chr18	30252634	30352974	-	NM_020805 // KLHL14 // kelch-like 14 (Drosophila) // 18q12.1 // 57565 /// ENST000003593	KLHL14	NM_020805	NM_020805 // RefSeq // Homo sapiens kelch-like 14 (Drosophila) (KLHL14), mRNA. // chr18	2.27274e-06	0.0744728	-13.4277	HHSC down vs HepG2	304.439	28.0822	0.553455
6838	16691627	chr1	120290619	120311555	-	NM_005518 // HMGCS2 // 3-hydroxy-3-methylglutaryl-CoA synthase 2 (mitochondrial) // 1p1	HMGCS2	NM_005518	NM_005518 // RefSeq // Homo sapiens 3-hydroxy-3-methylglutaryl-CoA synthase 2 (mitochon	0.000320728	0.0744815	-13.4262	HHSC down vs HepG2	54.2601	28.0796	3.105
2003	16654171	---	---	---	---	---		---	--- // --- // neg_control // --- // --- // --- // --- // --- // ---	2.97378e-06	0.0745977	-13.4052	HHSC down vs HepG2	277.894	28.0459	0.60554
24798	16869960	chr19	16023180	16045676	-	NM_021187 // CYP4F11 // cytochrome P450, family 4, subfamily F, polypeptide 11 // 19p13	CYP4F11	NM_021187	NM_021187 // RefSeq // Homo sapiens cytochrome P450, family 4, subfamily F, polypeptide	1.50372e-08	0.0746251	-13.4003	HHSC down vs HepG2	1644.35	28.038	0.102307
27781	16900030	chr2	88422501	88427650	-	NM_001443 // FABP1 // fatty acid binding protein 1, liver // 2p11 // 2168 /// ENST00000	FABP1	NM_001443	NM_001443 // RefSeq // Homo sapiens fatty acid binding protein 1, liver (FABP1), mRNA.	4.31075e-06	0.0746796	-13.3905	HHSC down vs HepG2	244.935	28.0222	0.68644
17708	16798345	chr15	25455065	25455146	+	NR_003314 // SNORD115-22 // small nucleolar RNA, C/D box 115-22 // 15q11.2 // 100033799	SNORD115-22	NR_003314	NR_003314 // RefSeq // Homo sapiens small nucleolar RNA, C/D box 115-22 (SNORD115-22),	5.59293e-07	0.0748085	-13.3675	HHSC down vs HepG2	488.937	27.985	0.343419
16992	16792181	chr14	38059189	38069245	-	NM_004496 // FOXA1 // forkhead box A1 // 14q12-q13 // 3169 /// ENST00000250448 // FOXA1	FOXA1	NM_004496	NM_004496 // RefSeq // Homo sapiens forkhead box A1 (FOXA1), mRNA. // chr14 // 100 // 4	2.08912e-08	0.0749484	-13.3425	HHSC down vs HepG2	1473.11	27.9447	0.113819
33064	16955119	chr3	53850324	53880420	-	NM_018397 // CHDH // choline dehydrogenase // 3p21.1 // 55349 /// ENST00000315251 // CH	CHDH	NM_018397	NM_018397 // RefSeq // Homo sapiens choline dehydrogenase (CHDH), nuclear gene encoding	5.6077e-07	0.0752644	-13.2865	HHSC down vs HepG2	488.502	27.854	0.342115
47859	17102977	chrX	46937775	46952712	+	NM_152869 // RGN // regucalcin (senescence marker protein-30) // Xp11.3 // 9104 /// ENS	RGN	NM_152869	NM_152869 // RefSeq // Homo sapiens regucalcin (senescence marker protein-30) (RGN), tr	3.50799e-09	0.0752783	-13.284	HHSC down vs HepG2	2674.42	27.85	0.0624807
51969	17123256	chrU	1	600	+	---		---	---	7.35517e-06	0.0752793	-13.2839	HHSC down vs HepG2	204.122	27.8497	0.818618
35470	16979323	chr4	120238405	120243545	-	ENST00000274024 // FABP2 // fatty acid binding protein 2, intestinal // 4q28-q31 // 216	FABP2	ENST00000274024	ENST00000274024 // ENSEMBL // cdna:known chromosome:GRCh37:4:120238405:120243545:-1 gen	5.14365e-08	0.0753583	-13.2699	HHSC down vs HepG2	1089.57	27.8271	0.153237
28511	16907691	chr2	208627310	208634287	-	NM_003468 // FZD5 // frizzled family receptor 5 // 2q33.3 // 7855 /// ENST00000295417 /	FZD5	NM_003468	NM_003468 // RefSeq // Homo sapiens frizzled family receptor 5 (FZD5), mRNA. // chr2 //	4.13204e-07	0.0754292	-13.2575	HHSC down vs HepG2	541.408	27.8069	0.308162
21363	16836487	chr17	56913260	56913355	+	---		---	ENST00000516056 // ENSEMBL // ncrna:snRNA chromosome:GRCh37:17:56913260:56913355:1 gene	7.07526e-06	0.0755428	-13.2375	HHSC down vs HepG2	206.848	27.7745	0.805651
47071	17095661	chr9	93682784	93683343	-	---		---	TCONS_00016401-XLOC_007771 // Rinn lincRNA // linc-DIRAS2-1 chr9:-:93682783-93683343 //	3.11797e-06	0.0758684	-13.1807	HHSC down vs HepG2	273.46	27.6821	0.607374
36911	16992957	chr5	176513887	176525145	+	NM_002011 // FGFR4 // fibroblast growth factor receptor 4 // 5q35.1-qter // 2264 /// NM	FGFR4	NM_002011	NM_002011 // RefSeq // Homo sapiens fibroblast growth factor receptor 4 (FGFR4), transc	2.36292e-06	0.0761069	-13.1394	HHSC down vs HepG2	300.448	27.6148	0.551472
47325	17098305	chr9	127279888	127533589	-	ENST00000487099 // NR6A1 // nuclear receptor subfamily 6, group A, member 1 // 9q33.3 /	NR6A1	ENST00000487099	ENST00000487099 // ENSEMBL // cdna:known chromosome:GRCh37:9:127279888:127533556:-1 gen	2.60317e-07	0.0762347	-13.1174	HHSC down vs HepG2	632.429	27.5788	0.261647
40834	17030967	chr6_dbb_hap3	3224535	3256040	+	---		---	---	1.15313e-09	0.0764171	-13.0861	HHSC down vs HepG2	3877.52	27.5276	0.0425957
35019	16974830	chr4	23756664	23905712	-	NM_013261 // PPARGC1A // peroxisome proliferator-activated receptor gamma, coactivator	PPARGC1A	NM_013261	NM_013261 // RefSeq // Homo sapiens peroxisome proliferator-activated receptor gamma, c	1.8781e-06	0.0764287	-13.0841	HHSC down vs HepG2	324.766	27.5244	0.508508
39393	17015637	chr6	10980992	11044624	-	NM_017770 // ELOVL2 // ELOVL fatty acid elongase 2 // 6p24.2 // 54898 /// ENST000003546	ELOVL2	NM_017770	NM_017770 // RefSeq // Homo sapiens ELOVL fatty acid elongase 2 (ELOVL2), mRNA. // chr6	2.90019e-08	0.0764511	-13.0803	HHSC down vs HepG2	1319.98	27.5181	0.125084
45523	17080630	chr8	121547985	121825513	-	ENST00000395601 // SNTB1 // syntrophin, beta 1 (dystrophin-associated protein A1, 59kDa	SNTB1	ENST00000395601	ENST00000395601 // ENSEMBL // cdna:known chromosome:GRCh37:8:121547985:121825513:-1 gen	2.26191e-08	0.076509	-13.0704	HHSC down vs HepG2	1434.46	27.5019	0.115033
23074	16853493	chr18	2649760	2649866	-	---		---	ENST00000364005 // ENSEMBL // ncrna:snRNA chromosome:GRCh37:18:2649760:2649866:-1 gene:	2.43928e-05	0.0767499	-13.0293	HHSC down vs HepG2	135.155	27.4347	1.21792
8649	16709068	chr10	110999397	110999504	+	---		---	ENST00000363347 // ENSEMBL // ncrna:snRNA chromosome:GRCh37:10:110999397:110999504:1 ge	1.26502e-05	0.0770525	-12.9782	HHSC down vs HepG2	169.503	27.3506	0.968147
10901	16732674	chr11	122322182	122322307	+	---		---	ENST00000517226 // ENSEMBL // ncrna:snRNA chromosome:GRCh37:11:122322182:122322307:1 ge	2.01162e-06	0.0773191	-12.9334	HHSC down vs HepG2	317.297	27.277	0.5158
31219	16934238	---	---	---	---	---		---	--- // --- // pos_control // --- // --- // --- // --- // --- // ---	9.65107e-05	0.0775195	-12.9	HHSC down vs HepG2	83.5335	27.2218	1.95528
24114	16863124	chr19	45417921	45422606	+	NM_001645 // APOC1 // apolipoprotein C-I // 19q13.2 // 341 /// ENST00000252491 // APOC1	APOC1	NM_001645	NM_001645 // RefSeq // Homo sapiens apolipoprotein C-I (APOC1), mRNA. // chr19 // 100 /	4.24813e-07	0.077592	-12.8879	HHSC down vs HepG2	536.382	27.2019	0.304282
34217	16967273	chr4	66864564	67015730	+	---		---	TCONS_l2_00021607-XLOC_l2_010697 // Broad TUCP // linc-STAP1-2 chr4:+:66864563-67015730	4.55442e-09	0.0776582	-12.8769	HHSC down vs HepG2	2451.1	27.1838	0.0665427
28429	16906654	chr2	196535096	196535198	-	---		---	ENST00000364943 // ENSEMBL // ncrna:snRNA chromosome:GRCh37:2:196535096:196535198:-1 ge	1.70282e-05	0.0777045	-12.8693	HHSC down vs HepG2	153.023	27.1711	1.06537
10813	16731526	chr11	115045697	115046044	+	---		---	---	1.19081e-06	0.0778309	-12.8484	HHSC down vs HepG2	378.892	27.1365	0.429725
12277	16746093	chr11	128863132	128863235	-	---		---	ENST00000391295 // ENSEMBL // ncrna:snRNA chromosome:GRCh37:11:128863132:128863235:-1 g	8.37332e-07	0.0778436	-12.8463	HHSC down vs HepG2	426.739	27.1331	0.381494
47834	17102753	chrX	41175741	41175842	+	---		---	ENST00000459189 // ENSEMBL // ncrna:misc_RNA chromosome:GRCh37:X:41175741:41175842:1 ge	2.56843e-06	0.0778881	-12.8389	HHSC down vs HepG2	292.067	27.1209	0.557152
31632	16938701	chr3	32859510	32933771	+	NM_001039111 // TRIM71 // tripartite motif containing 71, E3 ubiquitin protein ligase /	TRIM71	NM_001039111	NM_001039111 // RefSeq // Homo sapiens tripartite motif containing 71, E3 ubiquitin pro	1.43391e-08	0.0780825	-12.807	HHSC down vs HepG2	1670.7	27.068	0.0972095
4597	16667530	chr1	100111431	100160097	+	NM_017734 // PALMD // palmdelphin // 1p22-p21 // 54873 /// ENST00000263174 // PALMD //	PALMD	NM_017734	NM_017734 // RefSeq // Homo sapiens palmdelphin (PALMD), mRNA. // chr1 // 100 // 90 //	3.54713e-05	0.0781867	-12.7899	HHSC down vs HepG2	118.683	27.0397	1.36698
19609	16818808	chr16	50582241	50674771	+	NM_033119 // NKD1 // naked cuticle homolog 1 (Drosophila) // 16q12.1 // 85407 /// ENST0	NKD1	NM_033119	NM_033119 // RefSeq // Homo sapiens naked cuticle homolog 1 (Drosophila) (NKD1), mRNA.	7.60754e-07	0.0782782	-12.775	HHSC down vs HepG2	440.772	27.0149	0.367739
42596	17052083	chr7	137687070	137803050	+	NM_005989 // AKR1D1 // aldo-keto reductase family 1, member D1 (delta 4-3-ketosteroid-5	AKR1D1	NM_005989	NM_005989 // RefSeq // Homo sapiens aldo-keto reductase family 1, member D1 (delta 4-3-	1.74523e-06	0.0783529	-12.7628	HHSC down vs HepG2	332.937	26.9946	0.486482
29433	16917129	chr20	8590801	8590887	-	---		---	ENST00000410366 // ENSEMBL // ncrna:miRNA chromosome:GRCh37:20:8590801:8590887:-1 gene:	9.5949e-06	0.0785047	-12.7381	HHSC down vs HepG2	186.37	26.9536	0.867747
28574	16908413	chr2	219453937	219454043	-	---		---	ENST00000384663 // ENSEMBL // ncrna:snRNA chromosome:GRCh37:2:219453937:219454043:-1 ge	8.47045e-06	0.0785582	-12.7294	HHSC down vs HepG2	194.498	26.9392	0.831036
17663	16798222	chr15	25342809	25342902	+	NR_003339 // SNORD116-25 // small nucleolar RNA, C/D box 116-25 // 15q11.2 // 100033436	SNORD116-25	NR_003339	NR_003339 // RefSeq // Homo sapiens small nucleolar RNA, C/D box 116-25 (SNORD116-25),	5.92797e-07	0.078638	-12.7165	HHSC down vs HepG2	479.445	26.9177	0.33686
18722	16809403	chr15	52484515	52587995	-	NM_018728 // MYO5C // myosin VC // 15q21 // 55930 /// ENST00000261839 // MYO5C // myosi	MYO5C	NM_018728	NM_018728 // RefSeq // Homo sapiens myosin VC (MYO5C), mRNA. // chr15 // 100 // 92 // 3	5.04555e-07	0.0787563	-12.6974	HHSC down vs HepG2	506.198	26.8859	0.31868
52488	17124298	chrU	1	321	+	---		---	---	1.29447e-07	0.0788661	-12.6797	HHSC down vs HepG2	799.643	26.8564	0.201513
19408	16816702	chr16	21653615	21653721	+	---		---	ENST00000384315 // ENSEMBL // ncrna:snRNA chromosome:GRCh37:16:21653615:21653721:1 gene	4.45659e-06	0.0789993	-12.6583	HHSC down vs HepG2	242.176	26.8207	0.664494
16514	16787902	chr14	95058395	95090983	+	ENST00000553947 // SERPINA3 // serpin peptidase inhibitor, clade A (alpha-1 antiprotein	SERPINA3	ENST00000553947	ENST00000553947 // ENSEMBL // cdna:known chromosome:GRCh37:14:95058395:95090983:1 gene:	1.27153e-07	0.079001	-12.6581	HHSC down vs HepG2	804.455	26.8203	0.200038
10894	16732584	chr11	121322912	121504471	+	ENST00000260197 // SORL1 // sortilin-related receptor, L(DLR class) A repeats containin	SORL1	ENST00000260197	ENST00000260197 // ENSEMBL // cdna:known chromosome:GRCh37:11:121322912:121504387:1 gen	1.39643e-06	0.0792426	-12.6195	HHSC down vs HepG2	359.028	26.7558	0.447136
13109	16755327	chr12	96390299	96405267	+	---		---	ENST00000551849 // ENSEMBL // cdna:known chromosome:GRCh37:12:96390299:96405267:1 gene:	8.2977e-08	0.0794256	-12.5904	HHSC down vs HepG2	928.254	26.7071	0.172628
28993	16912470	chr20	30638391	30638508	+	ENST00000391269 // RN5S482 // RNA, 5S ribosomal 482 // --- // ---	RN5S482	ENST00000391269	ENST00000391269 // ENSEMBL // ncrna:rRNA chromosome:GRCh37:20:30638391:30638508:1 gene:	4.87961e-06	0.0794299	-12.5897	HHSC down vs HepG2	234.809	26.706	0.682409
8498	16707452	chr10	93835999	93836122	+	---		---	ENST00000517184 // ENSEMBL // ncrna:snoRNA chromosome:GRCh37:10:93835999:93836122:1 gen	3.26138e-06	0.0798336	-12.5261	HHSC down vs HepG2	269.314	26.5992	0.592599
21286	16835631	---	---	---	---	---		---	--- // --- // pos_control // --- // --- // --- // --- // --- // ---	0.0014537	0.0798343	-12.5259	HHSC down vs HepG2	30.7397	26.599	5.19179
14949	16773642	chr13	30855902	30856006	+	NR_046935 // RNU6-64 // RNA, U6 small nuclear 64 // --- // 100873769	RNU6-64	NR_046935	NR_046935 // RefSeq // Homo sapiens RNA, U6 small nuclear 64 (RNU6-64), small nuclear R	5.16485e-07	0.0798966	-12.5162	HHSC down vs HepG2	502.229	26.5826	0.317575
23519	16857093	chr19	4153629	4173050	+	NM_032607 // CREB3L3 // cAMP responsive element binding protein 3-like 3 // 19p13.3 //	CREB3L3	NM_032607	NM_032607 // RefSeq // Homo sapiens cAMP responsive element binding protein 3-like 3 (C	1.86929e-08	0.0799473	-12.5082	HHSC down vs HepG2	1528.93	26.5692	0.104266
13362	16758182	chr12	122294165	122294965	+	---		---	ENST00000543848 // ENSEMBL // cdna:known chromosome:GRCh37:12:122294165:122294965:1 gen	4.2815e-07	0.080015	-12.4977	HHSC down vs HepG2	534.971	26.5514	0.297789
21766	16840502	chr17	7076750	7082883	-	NM_001671 // ASGR1 // asialoglycoprotein receptor 1 // 17p13.2 // 432 /// ENST000002692	ASGR1	NM_001671	NM_001671 // RefSeq // Homo sapiens asialoglycoprotein receptor 1 (ASGR1), transcript v	3.54508e-08	0.0800798	-12.4875	HHSC down vs HepG2	1234.19	26.5344	0.128996
12728	16751207	chr12	51431282	51431385	+	---		---	ENST00000363033 // ENSEMBL // ncrna:snRNA chromosome:GRCh37:12:51431282:51431385:1 gene	1.87555e-05	0.080152	-12.4763	HHSC down vs HepG2	148.007	26.5155	1.0749
9349	16715960	chr10	81136765	81137298	-	---		---	TCONS_00018545-XLOC_008866 // Rinn lincRNA // linc-POLR3A-4 chr10:-:81136764-81137298 /	3.1124e-07	0.0805427	-12.4158	HHSC down vs HepG2	595.561	26.4134	0.266103
4368	16665193	chr1	57320443	57383894	+	NM_000562 // C8A // complement component 8, alpha polypeptide // 1p32 // 731 /// ENST00	C8A	NM_000562	NM_000562 // RefSeq // Homo sapiens complement component 8, alpha polypeptide (C8A), mR	7.35068e-07	0.0806205	-12.4038	HHSC down vs HepG2	445.908	26.3932	0.355138
8282	16705439	chr10	70587294	70655209	+	NM_152709 // STOX1 // storkhead box 1 // 10q22.1 // 219736 /// NM_001130161 // STOX1 //	STOX1	NM_152709	NM_152709 // RefSeq // Homo sapiens storkhead box 1 (STOX1), transcript variant 1, mRNA	5.6776e-06	0.0807181	-12.3888	HHSC down vs HepG2	222.991	26.3678	0.709478
23040	16853217	chr18	75796739	75796845	+	---		---	ENST00000362858 // ENSEMBL // ncrna:snRNA chromosome:GRCh37:18:75796739:75796845:1 gene	7.26298e-06	0.080726	-12.3876	HHSC down vs HepG2	205.005	26.3657	0.771663
10336	16726047	chr11	63137261	63177766	+	NM_080866 // SLC22A9 // solute carrier family 22 (organic anion transporter), member 9	SLC22A9	NM_080866	NM_080866 // RefSeq // Homo sapiens solute carrier family 22 (organic anion transporter	2.39017e-07	0.0809727	-12.3498	HHSC down vs HepG2	650.835	26.3019	0.242475
9113	16713448	chr10	43327895	43327998	-	---		---	ENST00000516607 // ENSEMBL // ncrna:snRNA chromosome:GRCh37:10:43327895:43327998:-1 gen	4.62896e-06	0.0810157	-12.3433	HHSC down vs HepG2	239.066	26.2907	0.659837
17629	16798132	chr15	25296623	25296719	+	NR_003316 // SNORD116-1 // small nucleolar RNA, C/D box 116-1 // 15q11.2 // 100033413	SNORD116-1	NR_003316	NR_003316 // RefSeq // Homo sapiens small nucleolar RNA, C/D box 116-1 (SNORD116-1), sm	6.12781e-08	0.0814302	-12.2805	HHSC down vs HepG2	1027.51	26.1841	0.152898
26247	16884030	chr2	108905095	108926371	+	NM_001056 // SULT1C2 // sulfotransferase family, cytosolic, 1C, member 2 // 2q12.3 // 6	SULT1C2	NM_001056	NM_001056 // RefSeq // Homo sapiens sulfotransferase family, cytosolic, 1C, member 2 (S	2.23886e-07	0.0816694	-12.2445	HHSC down vs HepG2	665.294	26.1229	0.235591
20498	16827655	chr16	69377149	69385712	-	NM_144676 // TMED6 // transmembrane emp24 protein transport domain containing 6 // 16q2	TMED6	NM_144676	NM_144676 // RefSeq // Homo sapiens transmembrane emp24 protein transport domain contai	1.74775e-07	0.0822874	-12.1525	HHSC down vs HepG2	722.993	25.9659	0.215487
22510	16848045	chr17	65403959	65404062	-	---		---	ENST00000459293 // ENSEMBL // ncrna:snoRNA chromosome:GRCh37:17:65403959:65404062:-1 ge	4.06081e-05	0.0824402	-12.13	HHSC down vs HepG2	113.221	25.9273	1.37398
47815	17102607	chrX	38420623	38548172	+	NM_004615 // TSPAN7 // tetraspanin 7 // Xp11.4 // 7102 /// ENST00000378482 // TSPAN7 //	TSPAN7	NM_004615	NM_004615 // RefSeq // Homo sapiens tetraspanin 7 (TSPAN7), mRNA. // chrX // 100 // 48	5.03676e-07	0.0825218	-12.118	HHSC down vs HepG2	506.495	25.9068	0.306895
50153	17119422	chrU	1	102	+	---		---	---	2.37594e-05	0.0825447	-12.1147	HHSC down vs HepG2	136.392	25.901	1.13941
47169	17096623	chr9	104122699	104147287	-	NM_001701 // BAAT // bile acid CoA: amino acid N-acyltransferase (glycine N-choloyltran	BAAT	NM_001701	NM_001701 // RefSeq // Homo sapiens bile acid CoA: amino acid N-acyltransferase (glycin	7.19155e-06	0.0829393	-12.057	HHSC down vs HepG2	205.698	25.8021	0.752619
32670	16950171	chr3	197721472	197721580	+	---		---	ENST00000364752 // ENSEMBL // ncrna:snRNA chromosome:GRCh37:3:197721472:197721580:1 gen	0.000118497	0.0831421	-12.0276	HHSC down vs HepG2	77.6654	25.7515	1.98941
31462	16936531	chr22	50775556	50778197	-	---		---	TCONS_00029742-XLOC_014415 // Rinn lincRNA // linc-FAM116B-1 chr22:-:50775555-50776310	2.70891e-07	0.0832655	-12.0098	HHSC down vs HepG2	624.022	25.7208	0.247306
45436	17079705	chr8	101752030	101752155	-	---		---	ENST00000408600 // ENSEMBL // ncrna:snRNA chromosome:GRCh37:8:101752030:101752155:-1 ge	4.04621e-05	0.0834778	-11.9792	HHSC down vs HepG2	113.364	25.6681	1.35853
20943	16832234	chr17	20771810	20901341	+	BC072410 // LOC440416 // uncharacterized LOC440416 // 17p11.2 // 440416 /// ENST0000044	LOC440416	BC072410	TCONS_00025161-XLOC_012139 // Rinn lincRNA // linc-DHRS7B-4 chr17:+:20824337-20833046 /	2.76235e-07	0.0837975	-11.9335	HHSC down vs HepG2	619.937	25.5891	0.247662
49537	17117708	chr17	20771810	20901341	+	BC072410 // LOC440416 // uncharacterized LOC440416 // 17p11.2 // 440416 /// ENST0000044	LOC440416	BC072410	TCONS_00025161-XLOC_012139 // Rinn lincRNA // linc-DHRS7B-4 chr17:+:20824337-20833046 /	2.76235e-07	0.0837975	-11.9335	HHSC down vs HepG2	619.937	25.5891	0.247662
20893	16831619	chr17	17481945	17482053	+	---		---	ENST00000384003 // ENSEMBL // ncrna:snRNA chromosome:GRCh37:17:17481945:17482053:1 gene	7.0602e-07	0.0845695	-11.8246	HHSC down vs HepG2	452.013	25.4002	0.337161
16600	16788564	chr14	101377476	101377550	+	NR_029863 // MIR370 // microRNA 370 // 14q32.2 // 442915	MIR370	NR_029863	NR_029863 // RefSeq // Homo sapiens microRNA 370 (MIR370), microRNA. // chr14 // 100 //	6.28334e-07	0.0846808	-11.8091	HHSC down vs HepG2	470.13	25.3732	0.323823
27282	16894883	chr2	20191813	20212455	-	NM_002381 // MATN3 // matrilin 3 // 2p24-p23 // 4148 /// ENST00000407540 // MATN3 // ma	MATN3	NM_002381	NM_002381 // RefSeq // Homo sapiens matrilin 3 (MATN3), mRNA. // chr2 // 100 // 87 // 1	1.36337e-06	0.0848391	-11.787	HHSC down vs HepG2	361.949	25.3348	0.419972
32667	16950131	chr3	197621378	197621484	+	---		---	ENST00000362436 // ENSEMBL // ncrna:snRNA chromosome:GRCh37:3:197621378:197621484:1 gen	5.8901e-06	0.0848808	-11.7812	HHSC down vs HepG2	220.212	25.3247	0.690007
15639	16779755	chr13	73455246	73455352	-	NR_046945 // RNU6-79 // RNA, U6 small nuclear 79 // --- // 100873779	RNU6-79	NR_046945	NR_046945 // RefSeq // Homo sapiens RNA, U6 small nuclear 79 (RNU6-79), small nuclear R	6.38345e-06	0.0849846	-11.7668	HHSC down vs HepG2	214.248	25.2996	0.708513
22410	16847095	chr17	56429861	56494931	-	NM_017763 // RNF43 // ring finger protein 43 // 17q22 // 54894 /// ENST00000407977 // R	RNF43	NM_017763	NM_017763 // RefSeq // Homo sapiens ring finger protein 43 (RNF43), mRNA. // chr17 // 1	4.03946e-06	0.0850149	-11.7626	HHSC down vs HepG2	250.415	25.2923	0.606009
12847	16752185	chr12	56075330	56078395	+	NM_152637 // METTL7B // methyltransferase like 7B // 12q13.2 // 196410 /// ENST00000394	METTL7B	NM_152637	NM_152637 // RefSeq // Homo sapiens methyltransferase like 7B (METTL7B), mRNA. // chr12	3.50828e-05	0.0851808	-11.7397	HHSC down vs HepG2	119.139	25.2523	1.27174
542	16651113	---	---	---	---	---		---	--- // --- // neg_control // --- // --- // --- // --- // --- // ---	7.19631e-06	0.0854352	-11.7048	HHSC down vs HepG2	205.652	25.1912	0.734966
37254	16995987	chr5	44066726	44066833	-	---		---	ENST00000391259 // ENSEMBL // ncrna:snRNA chromosome:GRCh37:5:44066726:44066833:-1 gene	0.000101776	0.0855827	-11.6846	HHSC down vs HepG2	81.9759	25.1559	1.84121
52949	17125226	chrU	1	291	+	---		---	---	7.61635e-08	0.0857547	-11.6612	HHSC down vs HepG2	955.3	25.1148	0.15774
33402	16959143	chr3	130618258	130648820	-	---		---	ENST00000504737 // ENSEMBL // cdna:putative chromosome:GRCh37:3:130618258:130648820:-1	3.63356e-05	0.0859998	-11.6279	HHSC down vs HepG2	117.693	25.0564	1.27738
8985	16712320	chr10	18523097	18550123	-	---		---	ENST00000457058 // ENSEMBL // cdna:known chromosome:GRCh37:10:18523097:18550123:-1 gene	6.80226e-06	0.0863033	-11.587	HHSC down vs HepG2	209.648	24.9845	0.715043
42202	17047459	chr7	75573100	75573234	+	NR_002955 // SNORA14A // small nucleolar RNA, H/ACA box 14A // 7q11.23 // 677801	SNORA14A	NR_002955	NR_002955 // RefSeq // Homo sapiens small nucleolar RNA, H/ACA box 14A (SNORA14A), smal	0.000392682	0.0863574	-11.5798	HHSC down vs HepG2	50.3813	24.9718	2.97393
2548	16655301	---	---	---	---	---		---	--- // --- // neg_control // --- // --- // --- // --- // --- // ---	1.52213e-06	0.0871385	-11.476	HHSC down vs HepG2	348.712	24.7885	0.426515
26451	16886174	chr2	143635067	143799890	+	NM_001199241 // KYNU // kynureninase // 2q22.2 // 8942 /// NM_003937 // KYNU // kynuren	KYNU	NM_001199241	NM_001199241 // RefSeq // Homo sapiens kynureninase (KYNU), transcript variant 3, mRNA.	4.9414e-07	0.087406	-11.4409	HHSC down vs HepG2	509.766	24.7263	0.291031
18489	16806663	chr15	32474850	32500363	-	---		---	AK125576 // GenBank // Homo sapiens cDNA FLJ43588 fis, clone SKNSH2009991. // chr15 //	1.62075e-07	0.0876706	-11.4063	HHSC down vs HepG2	741.537	24.665	0.199572
26263	16884301	chr2	111368493	111370272	+	---		---	TCONS_l2_00015445-XLOC_l2_007491 // Broad TUCP // linc-ACOXL-1 chr2:+:111368492-1113699	2.11789e-07	0.0877545	-11.3954	HHSC down vs HepG2	677.824	24.6456	0.218159
16140	16783498	chr14	37656424	37656519	+	---		---	ENST00000516937 // ENSEMBL // ncrna:snRNA chromosome:GRCh37:14:37656424:37656519:1 gene	3.4593e-05	0.0877757	-11.3927	HHSC down vs HepG2	119.723	24.6407	1.23488
19033	16812881	chr15	86194753	86194859	-	---		---	ENST00000365211 // ENSEMBL // ncrna:snRNA chromosome:GRCh37:15:86194753:86194859:-1 gen	5.61446e-05	0.0878328	-11.3853	HHSC down vs HepG2	101.097	24.6275	1.46161
17725	16798422	chr15	25486893	25486974	+	NR_003354 // SNORD115-39 // small nucleolar RNA, C/D box 115-39 // 15q11.2 // 100033813	SNORD115-39	NR_003354	NR_003354 // RefSeq // Homo sapiens small nucleolar RNA, C/D box 115-39 (SNORD115-39),	5.27878e-06	0.0884737	-11.3028	HHSC down vs HepG2	228.599	24.4805	0.642535
20452	16827243	chr16	67011992	67021978	-	---		---	TCONS_00024711-XLOC_011990 // Rinn lincRNA // linc-FAM96B chr16:-:67011991-67021978 //	3.07385e-05	0.0887331	-11.2698	HHSC down vs HepG2	124.742	24.4214	1.17466
8971	16712144	chr10	16249820	16249926	-	---		---	ENST00000364390 // ENSEMBL // ncrna:snRNA chromosome:GRCh37:10:16249820:16249926:-1 gen	1.07553e-05	0.0889731	-11.2394	HHSC down vs HepG2	179.215	24.367	0.815792
13055	16754933	chr12	88445478	88445555	+	ENST00000516938 // RN5S364 // RNA, 5S ribosomal 364 // --- // ---	RN5S364	ENST00000516938	ENST00000516938 // ENSEMBL // ncrna:rRNA chromosome:GRCh37:12:88445478:88445555:1 gene:	3.63516e-07	0.0892019	-11.2105	HHSC down vs HepG2	565.258	24.3153	0.258097
25797	16879564	chr2	44066103	44105605	+	NM_022437 // ABCG8 // ATP-binding cassette, sub-family G (WHITE), member 8 // 2p21 // 6	ABCG8	NM_022437	NM_022437 // RefSeq // Homo sapiens ATP-binding cassette, sub-family G (WHITE), member	2.62719e-05	0.0892795	-11.2008	HHSC down vs HepG2	131.725	24.2978	1.10675
26569	16887463	chr2	171571857	171574588	+	ENST00000375281 // SP5 // Sp5 transcription factor // 2q31.1 // 389058 /// NM_001003845	SP5	ENST00000375281	ENST00000375281 // ENSEMBL // cdna:known chromosome:GRCh37:2:171571861:171574588:1 gene	4.06172e-06	0.0894978	-11.1735	HHSC down vs HepG2	249.947	24.2487	0.582093
19909	16821691	chr16	87348326	87348429	+	---		---	ENST00000459533 // ENSEMBL // ncrna:snoRNA chromosome:GRCh37:16:87348326:87348429:1 gen	2.88762e-07	0.0895243	-11.1702	HHSC down vs HepG2	610.762	24.2428	0.238156
26450	16886172	chr2	141750112	141750228	+	---		---	ENST00000365022 // ENSEMBL // ncrna:misc_RNA chromosome:GRCh37:2:141750112:141750228:1	0.000118987	0.0896436	-11.1553	HHSC down vs HepG2	77.5514	24.216	1.87354
48925	17113490	chrX	114373593	114373686	-	---		---	ENST00000390939 // ENSEMBL // ncrna:misc_RNA chromosome:GRCh37:X:114373593:114373686:-1	5.96455e-06	0.0898944	-11.1242	HHSC down vs HepG2	219.27	24.1599	0.6611
18651	16808548	chr15	44989531	44989628	-	---		---	ENST00000384230 // ENSEMBL // ncrna:misc_RNA chromosome:GRCh37:15:44989531:44989628:-1	4.54179e-05	0.0903049	-11.0736	HHSC down vs HepG2	108.883	24.0686	1.3263
19327	16815810	chr16	10590129	10590231	+	---		---	ENST00000362612 // ENSEMBL // ncrna:snRNA chromosome:GRCh37:16:10590129:10590231:1 gene	0.000397207	0.0903521	-11.0678	HHSC down vs HepG2	50.1695	24.0582	2.87723
41409	17038462	chr6_qbl_hap6	3232741	3264249	+	---		---	---	7.64243e-09	0.090358	-11.0671	HHSC down vs HepG2	2061.83	24.0569	0.0700063
13438	16759062	chr12	127805900	127806074	+	---		---	ENST00000517280 // ENSEMBL // ncrna:snRNA chromosome:GRCh37:12:127805900:127806074:1 ge	8.89596e-05	0.0905739	-11.0407	HHSC down vs HepG2	85.9766	24.0091	1.67551
29625	16918631	chr20	33618120	33618223	-	---		---	ENST00000365280 // ENSEMBL // ncrna:snRNA chromosome:GRCh37:20:33618120:33618223:-1 gen	2.20633e-05	0.0906464	-11.0319	HHSC down vs HepG2	139.931	23.9931	1.02878
53271	17125906	chrU	1	332	+	---		---	---	1.47742e-06	0.0907014	-11.0252	HHSC down vs HepG2	352.247	23.981	0.40848
3920	16660742	chr1	24348319	24350190	+	---		---	TCONS_00000867-XLOC_000095 // Rinn lincRNA // linc-GRHL3-4 chr1:+:24348318-24350190 //	7.96675e-07	0.090732	-11.0215	HHSC down vs HepG2	433.966	23.9743	0.331468
53331	17126078	chrU	1	511	+	---		---	---	7.18403e-07	0.0909028	-11.0008	HHSC down vs HepG2	449.37	23.9367	0.319604
53351	17126118	chrU	1	511	+	---		---	---	7.18403e-07	0.0909028	-11.0008	HHSC down vs HepG2	449.37	23.9367	0.319604
52116	17123550	chrU	1	324	+	---		---	---	2.14012e-06	0.0911045	-10.9764	HHSC down vs HepG2	310.707	23.8925	0.461382
32748	16950932	chr3	13357737	13461809	-	NM_024923 // NUP210 // nucleoporin 210kDa // 3p25.1 // 23225 /// ENST00000254508 // NUP	NUP210	NM_024923	NM_024923 // RefSeq // Homo sapiens nucleoporin 210kDa (NUP210), mRNA. // chr3 // 100 /	2.71747e-08	0.0913214	-10.9503	HHSC down vs HepG2	1349.04	23.8451	0.106053
29959	16921664	chr21	18884700	18965897	+	NM_001207066 // CXADR // coxsackie virus and adenovirus receptor // 21q21.1 // 1525 ///	CXADR	NM_001207066	NM_001207066 // RefSeq // Homo sapiens coxsackie virus and adenovirus receptor (CXADR),	3.11913e-08	0.0915871	-10.9186	HHSC down vs HepG2	1288.22	23.7872	0.110791
26989	16891806	chr2	229034459	229034565	+	---		---	ENST00000363411 // ENSEMBL // ncrna:snRNA chromosome:GRCh37:2:229034459:229034565:1 gen	0.000307162	0.0918261	-10.8901	HHSC down vs HepG2	55.1228	23.7354	2.58355
15960	16781999	chr14	22925681	22925734	+	ENST00000390475 // TRDJ2 // T cell receptor delta joining 2 // --- // ---	TRDJ2	ENST00000390475	AK303587 // GenBank // Homo sapiens cDNA FLJ52041 complete cds. // chr14 // 100 // 100	5.76533e-06	0.0918504	-10.8873	HHSC down vs HepG2	221.827	23.7301	0.641854
12392	16747371	chr12	6818618	6818718	+	---		---	ENST00000516377 // ENSEMBL // ncrna:snRNA chromosome:GRCh37:12:6818618:6818718:1 gene:E	2.14441e-05	0.0918576	-10.8864	HHSC down vs HepG2	141.315	23.7286	1.00747
26068	16882277	chr2	85788685	85809156	+	NM_003761 // VAMP8 // vesicle-associated membrane protein 8 (endobrevin) // 2p12-p11.2	VAMP8	NM_003761	NM_003761 // RefSeq // Homo sapiens vesicle-associated membrane protein 8 (endobrevin)	4.11313e-07	0.0918733	-10.8846	HHSC down vs HepG2	542.244	23.7252	0.262522
7535	16698714	chr1	207096852	207097961	-	---		---	TCONS_00002569-XLOC_001174 // Rinn lincRNA // linc-FAIM3 chr1:-:207096851-207097961 //	3.82444e-06	0.0920539	-10.8632	HHSC down vs HepG2	255.119	23.6862	0.557062
766	16651579	---	---	---	---	---		---	--- // --- // neg_control // --- // --- // --- // --- // --- // ---	6.88607e-06	0.0922117	-10.8446	HHSC down vs HepG2	208.772	23.6522	0.67975
24556	16867057	chr19	3474405	3480540	-	ENST00000215531 // C19orf77 // chromosome 19 open reading frame 77 // 19p13.3 // 284422	C19orf77	ENST00000215531	ENST00000215531 // ENSEMBL // cdna:known chromosome:GRCh37:19:3474405:3480540:-1 gene:E	0.000407567	0.0922466	-10.8405	HHSC down vs HepG2	49.6964	23.6446	2.85469
39171	17013512	chr6	147981839	148275073	+	ENST00000566741 // SAMD5 // sterile alpha motif domain containing 5 // 6q24.3 // 389432	SAMD5	ENST00000566741	ENST00000566741 // ENSEMBL // cdna:putative chromosome:GRCh37:6:147830362:148058683:1 g	1.14607e-07	0.0923674	-10.8263	HHSC down vs HepG2	832.983	23.6187	0.170126
37542	16998337	chr5	95545825	95545931	-	---		---	ENST00000384270 // ENSEMBL // ncrna:snRNA chromosome:GRCh37:5:95545825:95545931:-1 gene	1.57848e-06	0.0925753	-10.802	HHSC down vs HepG2	344.449	23.5741	0.410641
4367	16665182	chr1	57110990	57181008	+	NM_006252 // PRKAA2 // protein kinase, AMP-activated, alpha 2 catalytic subunit // 1p31	PRKAA2	NM_006252	NM_006252 // RefSeq // Homo sapiens protein kinase, AMP-activated, alpha 2 catalytic su	1.25092e-06	0.0927197	-10.7852	HHSC down vs HepG2	372.637	23.5433	0.37908
22814	16851230	chr18	14179096	14227049	+	NR_040113 // ANKRD20A5P // ankyrin repeat domain 20 family, member A5, pseudogene // 18	ANKRD20A5P	NR_040113	NR_040113 // RefSeq // Homo sapiens ankyrin repeat domain 20 family, member A5, pseudog	2.61254e-05	0.0929925	-10.7536	HHSC down vs HepG2	131.98	23.4851	1.06766
48073	17104956	chrX	73899888	73899994	+	---		---	ENST00000363015 // ENSEMBL // ncrna:snRNA chromosome:GRCh37:X:73899888:73899994:1 gene:	2.37483e-05	0.0930652	-10.7451	HHSC down vs HepG2	136.414	23.4697	1.03229
50479	17120274	chrU	1	501	+	---		---	---	2.8687e-09	0.0934588	-10.6999	HHSC down vs HepG2	2860.29	23.3863	0.0490572
37328	16996564	chr5	60047616	60140216	-	NM_024930 // ELOVL7 // ELOVL fatty acid elongase 7 // 5q12.1 // 79993 /// ENST000005088	ELOVL7	NM_024930	NM_024930 // RefSeq // Homo sapiens ELOVL fatty acid elongase 7 (ELOVL7), transcript va	2.69452e-07	0.0935351	-10.6912	HHSC down vs HepG2	625.14	23.3702	0.224304
12086	16744317	chr11	111639392	111649074	-	---		---	ENST00000534218 // ENSEMBL // havana:lincRNA chromosome:GRCh37:11:111639581:111649074:-	2.60167e-07	0.0935694	-10.6873	HHSC down vs HepG2	632.552	23.363	0.221607
31628	16938647	chr3	32280171	32411817	+	NM_178868 // CMTM8 // CKLF-like MARVEL transmembrane domain containing 8 // 3p22.3 // 1	CMTM8	NM_178868	NM_178868 // RefSeq // Homo sapiens CKLF-like MARVEL transmembrane domain containing 8	4.80365e-06	0.093648	-10.6783	HHSC down vs HepG2	236.068	23.3464	0.593383
16154	16783662	chr14	39699435	39722859	+	ENST00000280082 // MIA2 // melanoma inhibitory activity 2 // 14q13.2 // 117153 /// NM_0	MIA2	ENST00000280082	ENST00000280082 // ENSEMBL // cdna:novel chromosome:GRCh37:14:39703120:39722859:1 gene:	2.99817e-09	0.0938181	-10.6589	HHSC down vs HepG2	2818.43	23.3107	0.0496247
29520	16917810	chr20	22528309	22559347	-	NR_001558 // LINC00261 // long intergenic non-protein coding RNA 261 // 20p11.21 // 140	LINC00261	NR_001558	NR_001558 // RefSeq // Homo sapiens long intergenic non-protein coding RNA 261 (LINC002	2.43678e-05	0.0939351	-10.6456	HHSC down vs HepG2	135.203	23.2861	1.03338
25677	16878081	chr2	27309611	27323640	+	NM_000221 // KHK // ketohexokinase (fructokinase) // 2p23.3 // 3795 /// NM_006488 // KH	KHK	NM_000221	NM_000221 // RefSeq // Homo sapiens ketohexokinase (fructokinase) (KHK), transcript var	9.64832e-08	0.0941208	-10.6246	HHSC down vs HepG2	882.488	23.2472	0.158057
53160	17125648	chrU	1	522	+	---		---	---	2.42658e-07	0.0943711	-10.5965	HHSC down vs HepG2	647.537	23.195	0.214922
34109	16966283	chr4	41115959	41116062	+	---		---	ENST00000384469 // ENSEMBL // ncrna:snRNA chromosome:GRCh37:4:41115959:41116062:1 gene:	4.11736e-06	0.0944785	-10.5844	HHSC down vs HepG2	248.792	23.1727	0.558844
36551	16989487	chr5	135266006	135277367	+	NM_012159 // FBXL21 // F-box and leucine-rich repeat protein 21 (gene/pseudogene) // 5q	FBXL21	NM_012159	NM_012159 // RefSeq // Homo sapiens F-box and leucine-rich repeat protein 21 (gene/pseu	1.31597e-05	0.0944983	-10.5822	HHSC down vs HepG2	167.218	23.1686	0.831316
31627	16938645	chr3	32214148	32214252	+	---		---	ENST00000459453 // ENSEMBL // ncrna:snoRNA chromosome:GRCh37:3:32214148:32214252:1 gene	4.47245e-06	0.0946906	-10.5607	HHSC down vs HepG2	241.883	23.1286	0.573715
9000	16712451	chr10	21853400	21853506	-	---		---	ENST00000384617 // ENSEMBL // ncrna:snRNA chromosome:GRCh37:10:21853400:21853506:-1 gen	1.31821e-05	0.0947096	-10.5586	HHSC down vs HepG2	167.121	23.1247	0.830228
30230	16924190	chr21	15340810	15340916	-	---		---	ENST00000411355 // ENSEMBL // ncrna:snRNA chromosome:GRCh37:21:15340810:15340916:-1 gen	3.81841e-06	0.0947689	-10.552	HHSC down vs HepG2	255.256	23.1124	0.543277
10386	16726722	chr11	64915055	64915249	+	---		---	ENST00000410545 // ENSEMBL // ncrna:snRNA chromosome:GRCh37:11:64915055:64915249:1 gene	1.37453e-05	0.0948574	-10.5421	HHSC down vs HepG2	164.734	23.0941	0.841143
32575	16949447	chr3	187141103	187141207	+	---		---	ENST00000459452 // ENSEMBL // ncrna:snoRNA chromosome:GRCh37:3:187141103:187141207:1 ge	4.13459e-05	0.0950727	-10.5183	HHSC down vs HepG2	112.513	23.0497	1.22918
17667	16798230	chr15	25346721	25346814	+	NR_003341 // SNORD116-27 // small nucleolar RNA, C/D box 116-27 // 15q11.2 // 100033439	SNORD116-27	NR_003341	NR_003341 // RefSeq // Homo sapiens small nucleolar RNA, C/D box 116-27 (SNORD116-27),	2.95362e-07	0.0952553	-10.4981	HHSC down vs HepG2	606.14	23.0121	0.22779
40444	17026034	chr6	171045261	171046865	-	---		---	TCONS_00011629-XLOC_005951 // Rinn lincRNA // linc-PDCD2-3 chr6:-:171045260-171046865 /	0.000297869	0.0953123	-10.4918	HHSC down vs HepG2	55.7436	23.0004	2.47566
40079	17022359	chr6	109244179	109245306	-	ENST00000426737 // ARMC2-AS1 // ARMC2 antisense RNA 1 (non-protein coding) // --- // --	ARMC2-AS1	ENST00000426737	ENST00000426737 // ENSEMBL // cdna:known chromosome:GRCh37:6:109244179:109245306:-1 gen	5.29412e-06	0.0953495	-10.4877	HHSC down vs HepG2	228.373	22.9928	0.604084
11361	16736764	chr11	26580579	26593815	-	ENST00000436318 // MUC15 // mucin 15, cell surface associated // 11p14.3 // 143662 ///	MUC15	ENST00000436318	ENST00000436318 // ENSEMBL // cdna:known chromosome:GRCh37:11:26580580:26588775:-1 gene	7.23801e-05	0.095512	-10.4699	HHSC down vs HepG2	92.4666	22.9595	1.4898
15881	16781573	chr14	21152259	21168761	+	NM_001145 // ANG // angiogenin, ribonuclease, RNase A family, 5 // 14q11.1-q11.2 // 283	ANG	NM_001145	NM_001145 // RefSeq // Homo sapiens angiogenin, ribonuclease, RNase A family, 5 (ANG),	1.04318e-07	0.0955381	-10.467	HHSC down vs HepG2	859.682	22.9541	0.160204
48647	17110586	chrX	48316920	48328644	-	NM_033518 // SLC38A5 // solute carrier family 38, member 5 // Xp11.23 // 92745 /// ENST	SLC38A5	NM_033518	NM_033518 // RefSeq // Homo sapiens solute carrier family 38, member 5 (SLC38A5), mRNA.	9.49378e-07	0.0957152	-10.4477	HHSC down vs HepG2	409.028	22.9179	0.336181
26693	16888956	chr2	192235664	192235770	+	---		---	ENST00000516321 // ENSEMBL // ncrna:snRNA chromosome:GRCh37:2:192235664:192235770:1 gen	4.69427e-05	0.0958678	-10.431	HHSC down vs HepG2	107.634	22.8868	1.27581
39966	17021081	chr6	80536510	80536602	-	---		---	ENST00000408543 // ENSEMBL // ncrna:miRNA chromosome:GRCh37:6:80536510:80536602:-1 gene	3.27073e-06	0.0959181	-10.4256	HHSC down vs HepG2	269.052	22.8766	0.510159
46159	17086816	chr9	95583259	95583361	+	---		---	ENST00000516963 // ENSEMBL // ncrna:snRNA chromosome:GRCh37:9:95583259:95583361:1 gene:	4.34755e-05	0.0960252	-10.4139	HHSC down vs HepG2	110.558	22.8548	1.24033
43670	17063192	chr7	135350347	135350450	-	---		---	ENST00000391001 // ENSEMBL // ncrna:snRNA chromosome:GRCh37:7:135350347:135350450:-1 ge	5.5693e-05	0.0963263	-10.3814	HHSC down vs HepG2	101.384	22.7938	1.34896
15984	16782050	chr14	22972735	22972797	+	Y10198 // MGC40069 // uncharacterized protein MGC40069 // 14q11.2 // 348035 /// ENST000	MGC40069	Y10198	Y10198 // GenBank // H.sapiens mRNA for T-cell receptor alpha-chain, clones 4.13 & ANi2	8.56972e-07	0.0963369	-10.3802	HHSC down vs HepG2	423.413	22.7916	0.32297
52250	17123818	chrU	1	1816	+	---		---	---	2.56359e-05	0.0964586	-10.3671	HHSC down vs HepG2	132.848	22.767	1.02826
26098	16882643	chr2	88714417	88714523	+	---		---	ENST00000516586 // ENSEMBL // ncrna:snRNA chromosome:GRCh37:2:88714417:88714523:1 gene:	1.55727e-05	0.09661	-10.3509	HHSC down vs HepG2	157.807	22.7365	0.864468
46220	17087395	chr9	100794512	100794617	+	---		---	ENST00000391219 // ENSEMBL // ncrna:snRNA chromosome:GRCh37:9:100794512:100794617:1 gen	6.1218e-07	0.0966864	-10.3427	HHSC down vs HepG2	474.275	22.7211	0.287442
26537	16887052	chr2	165697259	165705844	+	---		---	ENST00000414885 // ENSEMBL // cdna:putative chromosome:GRCh37:2:165697259:165705844:1 g	4.06682e-07	0.0967225	-10.3389	HHSC down vs HepG2	544.314	22.7139	0.250376
34410	16969410	chr4	105895819	105895928	+	---		---	ENST00000516097 // ENSEMBL // ncrna:snRNA chromosome:GRCh37:4:105895819:105895928:1 gen	3.86814e-05	0.0967513	-10.3358	HHSC down vs HepG2	115.156	22.7081	1.18316
27701	16899316	chr2	74745258	74753463	-	NM_133637 // DQX1 // DEAQ box RNA-dependent ATPase 1 // 2p13.1 // 165545 /// ENST000004	DQX1	NM_133637	NM_133637 // RefSeq // Homo sapiens DEAQ box RNA-dependent ATPase 1 (DQX1), mRNA. // ch	1.15024e-06	0.0968092	-10.3296	HHSC down vs HepG2	383.356	22.6965	0.355228
27256	16894608	chr2	14414746	14414849	-	---		---	ENST00000516050 // ENSEMBL // ncrna:snRNA chromosome:GRCh37:2:14414746:14414849:-1 gene	4.90807e-07	0.0968397	-10.3263	HHSC down vs HepG2	510.929	22.6903	0.26646
6362	16686376	chr1	45482071	45771881	-	NM_020883 // ZSWIM5 // zinc finger, SWIM-type containing 5 // 1p34.1 // 57643 /// ENST0	ZSWIM5	NM_020883	NM_020883 // RefSeq // Homo sapiens zinc finger, SWIM-type containing 5 (ZSWIM5), mRNA.	4.73317e-08	0.0969863	-10.3107	HHSC down vs HepG2	1120.35	22.6609	0.12136
19567	16818543	chr16	34510863	34510964	+	---		---	ENST00000408605 // ENSEMBL // ncrna:miRNA chromosome:GRCh37:16:34510863:34510964:1 gene	1.96715e-06	0.0970049	-10.3088	HHSC down vs HepG2	319.709	22.6572	0.425209
33015	16954401	chr3	50337320	50349812	-	NR_047690 // HYAL1 // hyaluronoglucosaminidase 1 // 3p21.3-p21.2 // 3373 /// ENST000002	HYAL1	NR_047690	NR_047690 // RefSeq // Homo sapiens hyaluronoglucosaminidase 1 (HYAL1), transcript vari	6.56524e-07	0.0970156	-10.3076	HHSC down vs HepG2	463.226	22.6551	0.293443
23799	16859988	chr19	19343664	19343756	+	---		---	ENST00000517164 // ENSEMBL // ncrna:snRNA chromosome:GRCh37:19:19343664:19343756:1 gene	0.000106581	0.097104	-10.2982	HHSC down vs HepG2	80.6456	22.6374	1.68421
44235	17068812	chr8	48891974	48892081	+	---		---	ENST00000410590 // ENSEMBL // ncrna:snRNA chromosome:GRCh37:8:48891974:48892081:1 gene:	1.15802e-05	0.0971308	-10.2954	HHSC down vs HepG2	174.727	22.632	0.777167
6156	16684140	chr1	28469248	28469352	-	---		---	ENST00000517196 // ENSEMBL // ncrna:snRNA chromosome:GRCh37:1:28469248:28469352:-1 gene	0.00057606	0.0971626	-10.292	HHSC down vs HepG2	43.7181	22.6257	3.10521
34228	16967348	chr4	69917081	69978705	+	NM_001074 // UGT2B7 // UDP glucuronosyltransferase 2 family, polypeptide B7 // 4q13 //	UGT2B7	NM_001074	NM_001074 // RefSeq // Homo sapiens UDP glucuronosyltransferase 2 family, polypeptide B	2.14417e-06	0.0972096	-10.287	HHSC down vs HepG2	310.508	22.6163	0.437018
31932	16942644	chr3	72622116	72622219	+	---		---	ENST00000459245 // ENSEMBL // ncrna:snoRNA chromosome:GRCh37:3:72622116:72622219:1 gene	2.16185e-05	0.0972758	-10.2801	HHSC down vs HepG2	140.92	22.6031	0.962378
38492	17006949	chr6	31913427	31919861	+	ENST00000425368 // CFB // complement factor B // 6p21.3 // 629 /// NM_001710 // CFB //	CFB	ENST00000425368	ENST00000425368 // ENSEMBL // cdna:known chromosome:GRCh37:6:31913486:31919861:1 gene:E	2.51697e-09	0.0973436	-10.2729	HHSC down vs HepG2	2987.99	22.5895	0.0453607
18075	16802088	chr15	65337708	65345734	+	NM_178859 // OSTBETA // organic solute transporter beta // 15q22.31 // 123264 /// ENST0	OSTBETA	NM_178859	NM_178859 // RefSeq // Homo sapiens organic solute transporter beta (OSTBETA), mRNA. //	2.73844e-06	0.0974941	-10.257	HHSC down vs HepG2	285.782	22.5596	0.473638
34943	16974115	chr4	7132607	7133131	-	---		---	TCONS_00008418-XLOC_003873 // Rinn lincRNA // linc-GRPEL1-2 chr4:-:7132606-7133131 // c	1.65999e-06	0.0975748	-10.2486	HHSC down vs HepG2	338.629	22.5436	0.399439
417	16650847	---	---	---	---	---		---	--- // --- // neg_control // --- // --- // --- // --- // --- // ---	0.00235046	0.0976652	-10.2391	HHSC down vs HepG2	25.4292	22.5256	5.3149
27038	16892446	chr2	233924677	234116549	+	NM_001017915 // INPP5D // inositol polyphosphate-5-phosphatase, 145kDa // 2q37.1 // 363	INPP5D	NM_001017915	NM_001017915 // RefSeq // Homo sapiens inositol polyphosphate-5-phosphatase, 145kDa (IN	9.39519e-06	0.0979025	-10.2142	HHSC down vs HepG2	187.718	22.4787	0.718483
7748	16700776	chr1	235353349	235353431	-	NR_039908 // MIR4753 // microRNA 4753 // --- // 100616224	MIR4753	NR_039908	NR_039908 // RefSeq // Homo sapiens microRNA 4753 (MIR4753), microRNA. // chr1 // 100 /	1.23273e-05	0.0979304	-10.2113	HHSC down vs HepG2	171.016	22.4731	0.788459
37637	16999169	chr5	118804654	118804750	-	---		---	ENST00000459203 // ENSEMBL // ncrna:snoRNA chromosome:GRCh37:5:118804654:118804750:-1 g	1.27292e-05	0.0979571	-10.2086	HHSC down vs HepG2	169.141	22.4679	0.797011
35421	16978824	chr4	108788963	108789066	-	---		---	ENST00000410759 // ENSEMBL // ncrna:snRNA chromosome:GRCh37:4:108788963:108789066:-1 ge	3.15426e-05	0.0979837	-10.2058	HHSC down vs HepG2	123.628	22.4626	1.09018
50321	17119958	chrU	1	626	+	---		---	---	4.97084e-10	0.0980802	-10.1957	HHSC down vs HepG2	5134.69	22.4436	0.0262258
18597	16807931	chr15	42719789	42719895	-	---		---	ENST00000364207 // ENSEMBL // ncrna:snRNA chromosome:GRCh37:15:42719789:42719895:-1 gen	3.30366e-07	0.0981491	-10.1886	HHSC down vs HepG2	583.736	22.43	0.23055
8532	16707923	chr10	98400828	98400918	+	---		---	ENST00000411147 // ENSEMBL // ncrna:miRNA chromosome:GRCh37:10:98400828:98400918:1 gene	4.41263e-06	0.0982444	-10.1787	HHSC down vs HepG2	242.995	22.4113	0.553377
48999	17114097	chrX	129518319	129519511	-	NM_178471 // GPR119 // G protein-coupled receptor 119 // Xq26.1 // 139760 /// ENST00000	GPR119	NM_178471	NM_178471 // RefSeq // Homo sapiens G protein-coupled receptor 119 (GPR119), mRNA. // c	1.69968e-05	0.0987445	-10.1271	HHSC down vs HepG2	153.12	22.3133	0.874344
23567	16857676	chr19	7660788	7683196	+	NM_001080429 // CAMSAP3 // calmodulin regulated spectrin-associated protein family, mem	CAMSAP3	NM_001080429	NM_001080429 // RefSeq // Homo sapiens calmodulin regulated spectrin-associated protein	2.13475e-07	0.0987695	-10.1246	HHSC down vs HepG2	676.022	22.3084	0.197997
46297	17088098	chr9	114602108	114602214	+	---		---	ENST00000384180 // ENSEMBL // ncrna:snRNA chromosome:GRCh37:9:114602108:114602214:1 gen	8.74167e-07	0.0987709	-10.1244	HHSC down vs HepG2	420.584	22.3081	0.318245
21468	16837571	chr17	72427052	72446719	+	NM_022036 // GPRC5C // G protein-coupled receptor, family C, group 5, member C // 17q25	GPRC5C	NM_022036	NM_022036 // RefSeq // Homo sapiens G protein-coupled receptor, family C, group 5, memb	7.58972e-08	0.098873	-10.114	HHSC down vs HepG2	956.421	22.2882	0.139823
13858	16763577	chr12	47158544	47226191	-	NM_018018 // SLC38A4 // solute carrier family 38, member 4 // 12q13 // 55089 /// ENST00	SLC38A4	NM_018018	NM_018018 // RefSeq // Homo sapiens solute carrier family 38, member 4 (SLC38A4), trans	5.23231e-05	0.0989304	-10.1081	HHSC down vs HepG2	103.625	22.277	1.28986
25522	16876726	chr2	4992867	4992973	+	---		---	ENST00000384463 // ENSEMBL // ncrna:snRNA chromosome:GRCh37:2:4992867:4992973:1 gene:EN	5.39822e-07	0.0990633	-10.0946	HHSC down vs HepG2	494.808	22.2512	0.269816
36516	16989137	chr5	132208014	132210738	+	ENST00000296877 // LEAP2 // liver expressed antimicrobial peptide 2 // 5q31.1 // 116842	LEAP2	ENST00000296877	ENST00000296877 // ENSEMBL // cdna:known chromosome:GRCh37:5:132208014:132210738:1 gene	0.000843731	0.0995738	-10.0428	HHSC down vs HepG2	37.8778	22.1524	3.50902
35816	16982249	chr4	186947610	186947740	-	---		---	ENST00000410795 // ENSEMBL // ncrna:snRNA chromosome:GRCh37:4:186947610:186947740:-1 ge	1.10152e-05	0.0995958	-10.0406	HHSC down vs HepG2	177.753	22.1481	0.747603
20657	16829096	chr16	87921625	87970122	-	NM_001739 // CA5A // carbonic anhydrase VA, mitochondrial // 16q24.3 // 763 /// ENST000	CA5A	NM_001739	NM_001739 // RefSeq // Homo sapiens carbonic anhydrase VA, mitochondrial (CA5A), nuclea	3.52768e-08	0.0995976	-10.0404	HHSC down vs HepG2	1236.23	22.1478	0.107494
20269	16825647	chr16	30116131	30125177	-	ENST00000406256 // GDPD3 // glycerophosphodiester phosphodiesterase domain containing 3	GDPD3	ENST00000406256	ENST00000406256 // ENSEMBL // cdna:known chromosome:GRCh37:16:30116131:30125177:-1 gene	4.5929e-07	0.0996374	-10.0364	HHSC down vs HepG2	522.475	22.1401	0.254252
38873	17011032	chr6	92231378	92231455	+	NR_039786 // MIR4643 // microRNA 4643 // --- // 100616174	MIR4643	NR_039786	NR_039786 // RefSeq // Homo sapiens microRNA 4643 (MIR4643), microRNA. // chr6 // 100 /	3.60875e-07	0.0996932	-10.0308	HHSC down vs HepG2	566.647	22.1293	0.234319
32567	16949348	chr3	186435065	186462199	+	NM_001102416 // KNG1 // kininogen 1 // 3q27 // 3827 /// NM_000893 // KNG1 // kininogen	KNG1	NM_001102416	NM_001102416 // RefSeq // Homo sapiens kininogen 1 (KNG1), transcript variant 1, mRNA.	1.93438e-05	0.0999933	-10.0007	HHSC down vs HepG2	146.438	22.0717	0.904344
40867	17031373	chr6_dbb_hap3	826740	831053	-	NM_006398 // UBD // ubiquitin D // 6p21.3 // 10537 /// ENST00000421519 // UBD // ubiqui	UBD	NM_006398	NM_006398 // RefSeq // Homo sapiens ubiquitin D (UBD), mRNA. // chr6_dbb_hap3 // 100 //	0.000211583	0.100048	-9.99525	HHSC down vs HepG2	63.1033	22.0613	2.09764
25627	16877553	chr2	20375566	20375670	+	---		---	ENST00000363893 // ENSEMBL // ncrna:snRNA chromosome:GRCh37:2:20375566:20375670:1 gene:	3.10876e-05	0.100193	-9.98079	HHSC down vs HepG2	124.253	22.0336	1.06397
40864	17031356	chr6_dbb_hap3	677586	677654	-	ENST00000441440 // OR5V1 // olfactory receptor, family 5, subfamily V, member 1 // 6p22	OR5V1	ENST00000441440	ENST00000441440 // ENSEMBL // cdna:known chromosome:GRCh37:HSCHR6_MHC_COX:29319722:2937	3.24998e-06	0.100209	-9.9791	HHSC down vs HepG2	269.634	22.0303	0.490226
32797	16951502	chr3	20310457	20310562	-	---		---	ENST00000362707 // ENSEMBL // ncrna:snRNA chromosome:GRCh37:3:20310457:20310562:-1 gene	3.11618e-07	0.100384	-9.96172	HHSC down vs HepG2	595.318	21.9969	0.221699
21006	16833000	chr17	29718642	29865236	+	NM_032932 // RAB11FIP4 // RAB11 family interacting protein 4 (class II) // 17q11.2 // 8	RAB11FIP4	NM_032932	NM_032932 // RefSeq // Homo sapiens RAB11 family interacting protein 4 (class II) (RAB1	8.14165e-07	0.100386	-9.9616	HHSC down vs HepG2	430.798	21.9967	0.306362
37326	16996543	chr5	59599874	59599978	-	---		---	ENST00000365147 // ENSEMBL // ncrna:snRNA chromosome:GRCh37:5:59599874:59599978:-1 gene	0.000203522	0.100676	-9.93287	HHSC down vs HepG2	63.9935	21.9415	2.05722
22068	16843549	chr17	34310327	34329100	-	NR_027921 // CCL14-CCL15 // CCL14-CCL15 readthrough // 17q12 // 348249 /// ENST00000536	CCL14-CCL15	NR_027921	NR_027921 // RefSeq // Homo sapiens CCL14-CCL15 readthrough (CCL14-CCL15), transcript v	1.48495e-05	0.100693	-9.93121	HHSC down vs HepG2	160.412	21.9383	0.820573
51631	17122580	chrU	1	323	+	---		---	---	1.89366e-06	0.100713	-9.92925	HHSC down vs HepG2	323.859	21.9345	0.406371
17673	16798242	chr15	25353415	25353499	+	ENST00000516468 // SNORD116-30 // small nucleolar RNA, C/D box 116-30 // --- // ---	SNORD116-30	ENST00000516468	ENST00000516468 // ENSEMBL // ncrna:snoRNA chromosome:GRCh37:15:25353415:25353499:1 gen	2.57521e-08	0.100997	-9.90126	HHSC down vs HepG2	1373.54	21.8806	0.0955806
35202	16976558	chr4	69914349	69915748	-	---		---	TCONS_00009070-XLOC_003974 // Rinn lincRNA // linc-UGT2B10 chr4:-:69914348-69915748 //	9.96596e-05	0.101008	-9.90022	HHSC down vs HepG2	82.5888	21.8786	1.58946
36130	16985031	chr5	57366015	57366118	+	---		---	ENST00000458977 // ENSEMBL // ncrna:snoRNA chromosome:GRCh37:5:57366015:57366118:1 gene	0.000178391	0.101356	-9.86623	HHSC down vs HepG2	67.1012	21.813	1.95046
48026	17104656	chrX	70435044	70445366	+	NM_000166 // GJB1 // gap junction protein, beta 1, 32kDa // Xq13.1 // 2705 /// ENST0000	GJB1	NM_000166	NM_000166 // RefSeq // Homo sapiens gap junction protein, beta 1, 32kDa (GJB1), transcr	1.61135e-06	0.101494	-9.85282	HHSC down vs HepG2	342.055	21.7871	0.382169
17688	16798278	chr15	25425639	25425725	+	NR_003357 // SNORD115-42 // small nucleolar RNA, C/D box 115-42 // 15q11.2 // 100033816	SNORD115-42	NR_003357	NR_003357 // RefSeq // Homo sapiens small nucleolar RNA, C/D box 115-42 (SNORD115-42),	3.26301e-06	0.101561	-9.84631	HHSC down vs HepG2	269.268	21.7745	0.485193
17728	16798428	chr15	25492492	25492573	+	NR_003357 // SNORD115-42 // small nucleolar RNA, C/D box 115-42 // 15q11.2 // 100033816	SNORD115-42	NR_003357	NR_003357 // RefSeq // Homo sapiens small nucleolar RNA, C/D box 115-42 (SNORD115-42),	3.26301e-06	0.101561	-9.84631	HHSC down vs HepG2	269.268	21.7745	0.485193
17626	16798083	chr15	25287121	25287187	+	NR_001295 // SNORD109A // small nucleolar RNA, C/D box 109A // 15q11.2 // 338428 /// NR	SNORD109A	NR_001295	NR_001295 // RefSeq // Homo sapiens small nucleolar RNA, C/D box 109A (SNORD109A), smal	7.55425e-08	0.101611	-9.84146	HHSC down vs HepG2	957.924	21.7651	0.136327
17734	16798440	chr15	25523490	25523556	+	NR_001295 // SNORD109A // small nucleolar RNA, C/D box 109A // 15q11.2 // 338428 /// NR	SNORD109A	NR_001295	NR_001295 // RefSeq // Homo sapiens small nucleolar RNA, C/D box 109A (SNORD109A), smal	7.55425e-08	0.101611	-9.84146	HHSC down vs HepG2	957.924	21.7651	0.136327
50480	17120276	chrU	1	388	+	---		---	---	8.31167e-06	0.101791	-9.82404	HHSC down vs HepG2	195.762	21.7314	0.666055
48242	17106572	chrX	118590521	118590621	+	---		---	ENST00000516338 // ENSEMBL // ncrna:misc_RNA chromosome:GRCh37:X:118590521:118590621:1	1.56368e-06	0.101902	-9.81339	HHSC down vs HepG2	345.549	21.7108	0.376979
27230	16894394	chr2	10230332	10230446	-	---		---	ENST00000391256 // ENSEMBL // ncrna:snoRNA chromosome:GRCh37:2:10230332:10230446:-1 gen	1.23638e-05	0.102014	-9.80258	HHSC down vs HepG2	170.842	21.6898	0.76175
24115	16863130	chr19	45430060	45434643	+	NR_028412 // APOC1P1 // apolipoprotein C-I pseudogene 1 // 19q13.2 // 342 /// NR_028413	APOC1P1	NR_028412	NR_028412 // RefSeq // Homo sapiens apolipoprotein C-I pseudogene 1 (APOC1P1), transcri	3.02644e-06	0.102082	-9.79605	HHSC down vs HepG2	276.242	21.6772	0.47083
1414	16652959	---	---	---	---	---		---	--- // --- // neg_control // --- // --- // --- // --- // --- // ---	5.63012e-05	0.102406	-9.76508	HHSC down vs HepG2	100.999	21.6171	1.2842
41969	17045291	chr7	37960163	37991543	+	NM_017549 // EPDR1 // ependymin related protein 1 (zebrafish) // 7p14.1 // 54749 /// EN	EPDR1	NM_017549	NM_017549 // RefSeq // Homo sapiens ependymin related protein 1 (zebrafish) (EPDR1), tr	1.39321e-06	0.102606	-9.74602	HHSC down vs HepG2	359.309	21.58	0.360358
53427	17126284	chrU	1	995	+	---		---	---	2.32749e-07	0.102973	-9.71132	HHSC down vs HepG2	656.672	21.5124	0.196559
22685	16850209	chr17	80272746	80275480	-	NM_006137 // CD7 // CD7 molecule // 17q25.2-q25.3 // 924 /// ENST00000312648 // CD7 //	CD7	NM_006137	NM_006137 // RefSeq // Homo sapiens CD7 molecule (CD7), mRNA. // chr17 // 100 // 100 //	1.98511e-06	0.103002	-9.70856	HHSC down vs HepG2	318.726	21.5071	0.404869
51764	17122846	chrU	1	748	+	---		---	---	9.53204e-07	0.10314	-9.69552	HHSC down vs HepG2	408.473	21.4816	0.31554
42578	17051943	chr7	134832766	134850967	+	NM_018295 // TMEM140 // transmembrane protein 140 // 7q33 // 55281 /// ENST00000275767	TMEM140	NM_018295	NM_018295 // RefSeq // Homo sapiens transmembrane protein 140 (TMEM140), mRNA. // chr7	1.95483e-07	0.103244	-9.68579	HHSC down vs HepG2	696.312	21.4626	0.18494
43265	17058445	chr7	72726535	72742085	-	NM_178125 // TRIM50 // tripartite motif containing 50 // 7q11.23 // 135892 /// ENST0000	TRIM50	NM_178125	NM_178125 // RefSeq // Homo sapiens tripartite motif containing 50 (TRIM50), mRNA. // c	1.56529e-06	0.103287	-9.68174	HHSC down vs HepG2	345.428	21.4547	0.372664
26497	16886663	chr2	156186933	156187039	+	---		---	ENST00000383991 // ENSEMBL // ncrna:snRNA chromosome:GRCh37:2:156186933:156187039:1 gen	6.92756e-05	0.103485	-9.66327	HHSC down vs HepG2	93.9045	21.4187	1.36854
6556	16688615	chr1	75667816	76076801	-	ENST00000370859 // SLC44A5 // solute carrier family 44, member 5 // 1p31.1 // 204962 //	SLC44A5	ENST00000370859	ENST00000370859 // ENSEMBL // cdna:known chromosome:GRCh37:1:75667816:76076801:-1 gene:	1.01756e-06	0.103792	-9.63464	HHSC down vs HepG2	399.561	21.3627	0.320792
38964	17011708	chr6	111408706	111545145	+	NM_018593 // SLC16A10 // solute carrier family 16, member 10 (aromatic amino acid trans	SLC16A10	NM_018593	NM_018593 // RefSeq // Homo sapiens solute carrier family 16, member 10 (aromatic amino	6.20424e-07	0.10394	-9.62098	HHSC down vs HepG2	472.142	21.3359	0.271138
39457	17016110	chr6	24171983	24358280	-	NM_016356 // DCDC2 // doublecortin domain containing 2 // 6p22.1 // 51473 /// ENST00000	DCDC2	NM_016356	NM_016356 // RefSeq // Homo sapiens doublecortin domain containing 2 (DCDC2), transcrip	7.57209e-06	0.104218	-9.59526	HHSC down vs HepG2	202.104	21.2855	0.631917
9454	16717005	chr10	98352686	98480279	-	NM_152309 // PIK3AP1 // phosphoinositide-3-kinase adaptor protein 1 // 10q24.1 // 11878	PIK3AP1	NM_152309	NM_152309 // RefSeq // Homo sapiens phosphoinositide-3-kinase adaptor protein 1 (PIK3AP	1.09927e-07	0.104334	-9.58459	HHSC down vs HepG2	844.715	21.2646	0.151042
12868	16752602	chr12	56623820	56631630	+	NM_173596 // SLC39A5 // solute carrier family 39 (metal ion transporter), member 5 // 1	SLC39A5	NM_173596	NM_173596 // RefSeq // Homo sapiens solute carrier family 39 (metal ion transporter), m	4.09153e-08	0.104445	-9.57439	HHSC down vs HepG2	1176.36	21.2445	0.108357
29197	16914867	chr20	49348081	49373332	+	NM_032521 // PARD6B // par-6 partitioning defective 6 homolog beta (C. elegans) // 20q1	PARD6B	NM_032521	NM_032521 // RefSeq // Homo sapiens par-6 partitioning defective 6 homolog beta (C. ele	1.34356e-07	0.104471	-9.57202	HHSC down vs HepG2	789.718	21.2399	0.161373
9256	16714880	chr10	69556048	69597937	-	NM_021800 // DNAJC12 // DnaJ (Hsp40) homolog, subfamily C, member 12 // 10q22.1 // 5652	DNAJC12	NM_021800	NM_021800 // RefSeq // Homo sapiens DnaJ (Hsp40) homolog, subfamily C, member 12 (DNAJC	6.95878e-07	0.104557	-9.56414	HHSC down vs HepG2	454.223	21.2244	0.280361
29793	16920315	chr20	50003494	50179339	-	NM_012340 // NFATC2 // nuclear factor of activated T-cells, cytoplasmic, calcineurin-de	NFATC2	NM_012340	NM_012340 // RefSeq // Homo sapiens nuclear factor of activated T-cells, cytoplasmic, c	1.65115e-06	0.1047	-9.55111	HHSC down vs HepG2	339.242	21.1988	0.374932
36151	16985240	chr5	63869396	63869497	+	---		---	ENST00000364999 // ENSEMBL // ncrna:snRNA chromosome:GRCh37:5:63869396:63869497:1 gene:	1.91896e-05	0.104923	-9.5308	HHSC down vs HepG2	146.843	21.1588	0.864546
6150	16684087	chr1	28002114	28002220	-	---		---	ENST00000384040 // ENSEMBL // ncrna:snRNA chromosome:GRCh37:1:28002114:28002220:-1 gene	2.45461e-05	0.105	-9.52379	HHSC down vs HepG2	134.862	21.145	0.940737
22504	16847933	chr17	63524681	63557765	-	NM_004655 // AXIN2 // axin 2 // 17q23-q24 // 8313 /// ENST00000307078 // AXIN2 // axin	AXIN2	NM_004655	NM_004655 // RefSeq // Homo sapiens axin 2 (AXIN2), mRNA. // chr17 // 100 // 100 // 24	1.07915e-07	0.10543	-9.48498	HHSC down vs HepG2	849.965	21.0684	0.148724
37041	16994043	chr5	1708900	1708983	-	NR_036240 // MIR4277 // microRNA 4277 // --- // 100422966	MIR4277	NR_036240	NR_036240 // RefSeq // Homo sapiens microRNA 4277 (MIR4277), microRNA. // chr5 // 100 /	2.62563e-05	0.105649	-9.46529	HHSC down vs HepG2	131.752	21.0295	0.957686
34729	16972167	chr4	166282346	166419482	+	NM_001873 // CPE // carboxypeptidase E // 4q32.3 // 1363 /// ENST00000402744 // CPE //	CPE	NM_001873	NM_001873 // RefSeq // Homo sapiens carboxypeptidase E (CPE), mRNA. // chr4 // 100 // 6	2.51886e-08	0.105929	-9.44026	HHSC down vs HepG2	1383.74	20.98	0.0909706
34959	16974242	chr4	9412904	9412979	-	ENST00000516498 // RN5S153 // RNA, 5S ribosomal 153 // --- // ---	RN5S153	ENST00000516498	ENST00000516498 // ENSEMBL // ncrna:rRNA chromosome:GRCh37:4:9412904:9412979:-1 gene:EN	5.60967e-07	0.105939	-9.43938	HHSC down vs HepG2	488.445	20.9783	0.257695
10768	16731010	chr11	111169565	111179460	+	AK292195 // C11orf93 // chromosome 11 open reading frame 93 // 11q23.1 // 120376 /// EN	C11orf93	AK292195	AK292195 // GenBank // Homo sapiens cDNA FLJ75557 complete cds. // chr11 // 86 // 67 //	2.69454e-07	0.106087	-9.42621	HHSC down vs HepG2	625.138	20.9522	0.201096
9667	16719480	chr10	128245532	128245633	-	---		---	ENST00000408790 // ENSEMBL // ncrna:miRNA chromosome:GRCh37:10:128245532:128245633:-1 g	0.000126225	0.10617	-9.41887	HHSC down vs HepG2	75.9382	20.9376	1.65431
17730	16798432	chr15	25496006	25496087	+	NR_003359 // SNORD115-44 // small nucleolar RNA, C/D box 115-44 // 15q11.2 // 100033818	SNORD115-44	NR_003359	NR_003359 // RefSeq // Homo sapiens small nucleolar RNA, C/D box 115-44 (SNORD115-44),	1.0606e-07	0.106244	-9.41231	HHSC down vs HepG2	854.922	20.9246	0.146853
48630	17110435	chrX	47211242	47211348	-	---		---	ENST00000364580 // ENSEMBL // ncrna:snRNA chromosome:GRCh37:X:47211242:47211348:-1 gene	2.52859e-05	0.106487	-9.3908	HHSC down vs HepG2	133.482	20.8819	0.938637
24433	16865955	chr19	57323848	57325161	+	NR_023847 // PEG3-AS1 // PEG3 antisense RNA 1 (non-protein coding) // 19q13.43 // 10016	PEG3-AS1	NR_023847	NR_023847 // RefSeq // Homo sapiens PEG3 antisense RNA 1 (non-protein coding) (PEG3-AS1	3.56544e-07	0.106638	-9.3775	HHSC down vs HepG2	568.953	20.8555	0.219935
33886	16964516	chr4	3768075	3770253	+	NM_000683 // ADRA2C // adrenoceptor alpha 2C // 4p16 // 152 /// ENST00000330055 // ADRA	ADRA2C	NM_000683	NM_000683 // RefSeq // Homo sapiens adrenoceptor alpha 2C (ADRA2C), mRNA. // chr4 // 10	9.13679e-06	0.106907	-9.35389	HHSC down vs HepG2	189.52	20.8086	0.658777
39370	17015384	chr6	7040693	7040779	-	---		---	ENST00000515953 // ENSEMBL // ncrna:snoRNA chromosome:GRCh37:6:7040693:7040779:-1 gene:	5.842e-05	0.107306	-9.31917	HHSC down vs HepG2	99.6989	20.7394	1.24812
25450	16876116	chr19	58858172	58864865	-	NM_130786 // A1BG // alpha-1-B glycoprotein // 19q13.4 // 1 /// ENST00000263100 // A1BG	A1BG	NM_130786	NM_130786 // RefSeq // Homo sapiens alpha-1-B glycoprotein (A1BG), mRNA. // chr19 // 10	1.16734e-07	0.10748	-9.30408	HHSC down vs HepG2	827.862	20.7093	0.150092
51770	17122858	chrU	1	639	+	---		---	---	2.31273e-06	0.10804	-9.2558	HHSC down vs HepG2	302.643	20.6128	0.408656
36950	16993385	chr5	179078298	179079445	+	AK093042 // C5orf60 // chromosome 5 open reading frame 60 // 5q35.3 // 285679	C5orf60	AK093042	AK093042 // GenBank // Homo sapiens cDNA FLJ35723 fis, clone TESTI2001959. // chr5 // 1	3.40406e-06	0.108385	-9.2264	HHSC down vs HepG2	265.423	20.5539	0.46463
45048	17076251	chr8	37454998	37457376	-	AK025743 // LOC157860 // uncharacterized LOC157860 // 8p11.23 // 157860	LOC157860	AK025743	TCONS_00014977-XLOC_007055 // Rinn lincRNA // linc-DUSP26-1 chr8:-:37455061-37456790 //	1.62093e-07	0.108639	-9.20477	HHSC down vs HepG2	741.509	20.5105	0.165963
44928	17075151	chr8	18667010	18667136	-	---		---	ENST00000516154 // ENSEMBL // ncrna:miRNA chromosome:GRCh37:8:18667010:18667136:-1 gene	8.02654e-05	0.108796	-9.19154	HHSC down vs HepG2	89.1569	20.4839	1.37851
38158	17004467	chr6	4643996	4644088	+	---		---	ENST00000459550 // ENSEMBL // ncrna:snoRNA chromosome:GRCh37:6:4643996:4644088:1 gene:E	2.54228e-06	0.108934	-9.17983	HHSC down vs HepG2	293.083	20.4604	0.418865
20857	16831315	chr17	14276848	14324343	+	---		---	TCONS_00025313-XLOC_012116 // Rinn lincRNA // linc-ZNF286A-6 chr17:+:14276847-14285211	2.78097e-05	0.108956	-9.17801	HHSC down vs HepG2	129.153	20.4567	0.950351
26918	16890817	chr2	219193303	219193403	+	---		---	ENST00000458869 // ENSEMBL // ncrna:snoRNA chromosome:GRCh37:2:219193303:219193403:1 ge	0.000143346	0.109342	-9.14562	HHSC down vs HepG2	72.5696	20.3915	1.68596
12648	16750254	chr12	42792352	42792453	+	---		---	ENST00000363016 // ENSEMBL // ncrna:snRNA chromosome:GRCh37:12:42792352:42792453:1 gene	1.09033e-05	0.109484	-9.13373	HHSC down vs HepG2	178.377	20.3676	0.685097
37281	16996139	chr5	54148674	54148776	-	---		---	ENST00000408146 // ENSEMBL // ncrna:miRNA chromosome:GRCh37:5:54148674:54148776:-1 gene	4.28623e-06	0.10966	-9.11914	HHSC down vs HepG2	245.411	20.3381	0.497242
16453	16787228	chr14	88556389	88557999	+	---		---	TCONS_00022589-XLOC_010898 // Rinn lincRNA // linc-SPATA7-2 chr14:+:88556388-88557999 /	3.8426e-06	0.10977	-9.10998	HHSC down vs HepG2	254.708	20.3197	0.478658
27716	16899476	chr2	78182033	78182152	-	NR_024342 // SNAR-H // small ILF3/NF90-associated RNA H // 2p12 // 100170221	SNAR-H	NR_024342	NR_024342 // RefSeq // Homo sapiens small ILF3/NF90-associated RNA H (SNAR-H), small nu	7.22561e-06	0.109847	-9.10357	HHSC down vs HepG2	205.366	20.3067	0.593282
27817	16900189	chr2	92176819	92179491	-	---		---	TCONS_00004331-XLOC_002204 // Rinn lincRNA // linc-EIF2AK3-7 chr2:-:92176818-92179491 /	3.58203e-05	0.109994	-9.09141	HHSC down vs HepG2	118.28	20.2821	1.02886
18752	16809821	chr15	57570768	57570871	-	---		---	ENST00000459428 // ENSEMBL // ncrna:snoRNA chromosome:GRCh37:15:57570768:57570871:-1 ge	1.2866e-06	0.110128	-9.08035	HHSC down vs HepG2	369.112	20.2598	0.329327
22752	16850666	chr18	3811317	3811420	+	---		---	ENST00000459060 // ENSEMBL // ncrna:snoRNA chromosome:GRCh37:18:3811317:3811420:1 gene:	0.000706617	0.110506	-9.04932	HHSC down vs HepG2	40.4995	20.1969	2.99218
24434	16865957	chr19	57352219	57359922	+	NR_024059 // MIMT1 // MER1 repeat containing imprinted transcript 1 (non-protein coding	MIMT1	NR_024059	TCONS_00026756-XLOC_013173 // Rinn lincRNA // linc-USP29-1 chr19:+:57352269-57359922 //	3.06497e-07	0.110674	-9.03555	HHSC down vs HepG2	598.644	20.169	0.202147
9060	16712958	chr10	30588498	30588602	-	---		---	ENST00000364017 // ENSEMBL // ncrna:snRNA chromosome:GRCh37:10:30588498:30588602:-1 gen	1.13466e-05	0.110986	-9.01018	HHSC down vs HepG2	175.954	20.1175	0.686005
25121	16873213	chr19	45229248	45229322	-	---		---	ENST00000516391 // ENSEMBL // ncrna:snoRNA chromosome:GRCh37:19:45229248:45229322:-1 ge	2.1527e-06	0.111375	-8.9787	HHSC down vs HepG2	310.091	20.0535	0.388019
52114	17123546	chrU	1	4617	+	---		---	---	1.90561e-05	0.111509	-8.96788	HHSC down vs HepG2	147.197	20.0315	0.816516
17670	16798236	chr15	25351667	25351751	+	NR_003360 // SNORD116-29 // small nucleolar RNA, C/D box 116-29 // 15q11.2 // 100033821	SNORD116-29	NR_003360	NR_003360 // RefSeq // Homo sapiens small nucleolar RNA, C/D box 116-29 (SNORD116-29),	1.19871e-08	0.111546	-8.96489	HHSC down vs HepG2	1773.83	20.0254	0.0677361
10450	16727388	chr11	66115421	66131231	+	---		---	ENST00000531602 // ENSEMBL // cdna:putative chromosome:GRCh37:11:66115421:66131231:1 ge	2.23501e-05	0.111783	-8.94593	HHSC down vs HepG2	139.308	19.9868	0.860831
19316	16815735	chr16	8768422	8878432	+	NM_000663 // ABAT // 4-aminobutyrate aminotransferase // 16p13.2 // 18 /// NM_001127448	ABAT	NM_000663	NM_000663 // RefSeq // Homo sapiens 4-aminobutyrate aminotransferase (ABAT), nuclear ge	7.90608e-09	0.11189	-8.93737	HHSC down vs HepG2	2038.59	19.9693	0.0587738
43467	17060921	chr7	100913219	100913322	-	---		---	ENST00000384723 // ENSEMBL // ncrna:snRNA chromosome:GRCh37:7:100913219:100913322:-1 ge	0.000692997	0.111999	-8.92867	HHSC down vs HepG2	40.7968	19.9516	2.93429
28234	16903913	chr2	157266656	157266758	-	---		---	ENST00000459490 // ENSEMBL // ncrna:snoRNA chromosome:GRCh37:2:157266656:157266758:-1 g	1.53718e-05	0.112008	-8.92795	HHSC down vs HepG2	158.514	19.9501	0.75514
33875	16964314	chr4	3045828	3045934	+	---		---	ENST00000362465 // ENSEMBL // ncrna:snRNA chromosome:GRCh37:4:3045828:3045934:1 gene:EN	1.34504e-06	0.112086	-8.92176	HHSC down vs HepG2	363.61	19.9374	0.328992
50515	17120346	chrU	1	693	+	---		---	---	3.4759e-06	0.112331	-8.9023	HHSC down vs HepG2	263.545	19.8977	0.453
38466	17006611	chr6	31409444	31414750	+	---		---	TCONS_00011289-XLOC_005246 // Rinn lincRNA // linc-HCP5 chr6:+:31409443-31414750 // chr	9.77937e-05	0.112373	-8.89892	HHSC down vs HepG2	83.1437	19.8908	1.4354
48266	17106791	chrX	123267134	123267227	+	---		---	ENST00000459499 // ENSEMBL // ncrna:snoRNA chromosome:GRCh37:X:123267134:123267227:1 ge	7.3271e-06	0.112617	-8.87968	HHSC down vs HepG2	204.389	19.8514	0.582752
53241	17125830	chrU	1	100	+	---		---	---	7.86351e-06	0.113244	-8.83052	HHSC down vs HepG2	199.51	19.7506	0.593972
42948	17055715	chr7	22157908	22396763	-	NM_012294 // RAPGEF5 // Rap guanine nucleotide exchange factor (GEF) 5 // 7p15.3 // 977	RAPGEF5	NM_012294	NM_012294 // RefSeq // Homo sapiens Rap guanine nucleotide exchange factor (GEF) 5 (RAP	6.3203e-06	0.113434	-8.81574	HHSC down vs HepG2	214.977	19.7202	0.550392
16338	16785897	chr14	70320848	70499083	+	NM_001034852 // SMOC1 // SPARC related modular calcium binding 1 // 14q24.2 // 64093 //	SMOC1	NM_001034852	NM_001034852 // RefSeq // Homo sapiens SPARC related modular calcium binding 1 (SMOC1),	2.31361e-08	0.113568	-8.80528	HHSC down vs HepG2	1423.66	19.6987	0.0830201
15145	16775309	chr13	71033596	71033702	+	ENST00000365563 // RNU6-54 // RNA, U6 small nuclear 54 // --- // ---	RNU6-54	ENST00000365563	ENST00000365563 // ENSEMBL // ncrna:snRNA chromosome:GRCh37:13:71033596:71033702:1 gene	2.31205e-05	0.113801	-8.78724	HHSC down vs HepG2	137.684	19.6616	0.856813
14125	16766872	chr12	60735605	60735722	-	---		---	ENST00000516798 // ENSEMBL // ncrna:misc_RNA chromosome:GRCh37:12:60735605:60735722:-1	2.61259e-05	0.113863	-8.78249	HHSC down vs HepG2	131.98	19.6518	0.893403
12493	16748451	chr12	12379608	12379711	+	---		---	ENST00000362681 // ENSEMBL // ncrna:snRNA chromosome:GRCh37:12:12379608:12379711:1 gene	6.59274e-06	0.114014	-8.77088	HHSC down vs HepG2	211.9	19.6279	0.555767
4115	16662664	chr1	38259474	38267278	+	ENST00000373045 // MANEAL // mannosidase, endo-alpha-like // 1p34.3 // 149175 /// NM_00	MANEAL	ENST00000373045	ENST00000373045 // ENSEMBL // cdna:known chromosome:GRCh37:1:38259474:38266805:1 gene:E	3.91765e-07	0.114408	-8.74067	HHSC down vs HepG2	551.203	19.5656	0.212977
20146	16824120	chr16	14916289	14918559	-	NR_023387 // ABCC6P2 // ATP-binding cassette, sub-family C, member 6 pseudogene 2 // 16	ABCC6P2	NR_023387	NR_023387 // RefSeq // Homo sapiens ATP-binding cassette, sub-family C, member 6 pseudo	7.6104e-05	0.114432	-8.73882	HHSC down vs HepG2	90.8466	19.5617	1.29196
28284	16904625	chr2	166845670	167005642	-	ENST00000423058 // SCN1A // sodium channel, voltage-gated, type I, alpha subunit // 2q2	SCN1A	ENST00000423058	ENST00000423058 // ENSEMBL // cdna:known chromosome:GRCh37:2:166845670:166930149:-1 gen	8.55168e-06	0.11447	-8.73594	HHSC down vs HepG2	193.864	19.5558	0.605243
39262	17014459	chr6	161123225	161175086	+	NM_000301 // PLG // plasminogen // 6q26 // 5340 /// ENST00000308192 // PLG // plasminog	PLG	NM_000301	NM_000301 // RefSeq // Homo sapiens plasminogen (PLG), transcript variant 1, mRNA. // c	2.91971e-05	0.114496	-8.73396	HHSC down vs HepG2	126.99	19.5517	0.923779
47002	17095177	chr9	84340158	84340264	-	---		---	ENST00000384477 // ENSEMBL // ncrna:snRNA chromosome:GRCh37:9:84340158:84340264:-1 gene	1.78022e-05	0.114501	-8.73353	HHSC down vs HepG2	150.695	19.5508	0.778425
25940	16880879	chr2	67283289	67348984	+	---		---	TCONS_00003724-XLOC_001511 // Rinn lincRNA // linc-ETAA1-4 chr2:+:67283288-67348984 //	5.01875e-06	0.114875	-8.70512	HHSC down vs HepG2	232.57	19.4921	0.50287
29182	16914789	chr20	48588643	48588749	+	---		---	ENST00000383983 // ENSEMBL // ncrna:snRNA chromosome:GRCh37:20:48588643:48588749:1 gene	8.87789e-05	0.115037	-8.69285	HHSC down vs HepG2	86.0384	19.4667	1.35753
17515	16797389	chr14	106235439	106237742	-	BC033178 // IGHG3 // immunoglobulin heavy constant gamma 3 (G3m marker) // 14q32.33 //	IGHG3	BC033178	AY172958 // GenBank // Homo sapiens anti-rabies SOJB immunoglobulin heavy chain mRNA, c	5.85936e-06	0.115446	-8.66205	HHSC down vs HepG2	220.606	19.4028	0.527715
44082	17067410	chr8	28351722	28431785	+	NM_017412 // FZD3 // frizzled family receptor 3 // 8p21 // 7976 /// ENST00000240093 //	FZD3	NM_017412	NM_017412 // RefSeq // Homo sapiens frizzled family receptor 3 (FZD3), transcript varia	1.16596e-07	0.115453	-8.66155	HHSC down vs HepG2	828.189	19.4018	0.14056
23473	16856604	chr19	1491023	1497926	+	ENST00000233596 // REEP6 // receptor accessory protein 6 // 19p13.3 // 92840 /// NM_138	REEP6	ENST00000233596	ENST00000233596 // ENSEMBL // cdna:known chromosome:GRCh37:19:1491023:1497926:1 gene:EN	1.14061e-05	0.115762	-8.6384	HHSC down vs HepG2	175.638	19.3537	0.661145
46795	17093395	chr9	34206132	34206239	-	ENST00000516355 // RN5S282 // RNA, 5S ribosomal 282 // --- // ---	RN5S282	ENST00000516355	ENST00000516355 // ENSEMBL // ncrna:rRNA chromosome:GRCh37:9:34206132:34206239:-1 gene:	6.09887e-05	0.116011	-8.61984	HHSC down vs HepG2	98.2047	19.3151	1.18009
19393	16816579	chr16	20462859	20499018	+	NM_001010845 // ACSM2A // acyl-CoA synthetase medium-chain family member 2A // 16p12.3	ACSM2A	NM_001010845	NM_001010845 // RefSeq // Homo sapiens acyl-CoA synthetase medium-chain family member 2	0.00133368	0.11671	-8.56821	HHSC down vs HepG2	31.7856	19.2075	3.6257
7493	16698304	chr1	204167288	204183220	-	NM_198447 // GOLT1A // golgi transport 1A // 1q32.1 // 127845 /// ENST00000308302 // GO	GOLT1A	NM_198447	NM_198447 // RefSeq // Homo sapiens golgi transport 1A (GOLT1A), mRNA. // chr1 // 100 /	9.10874e-07	0.116844	-8.55845	HHSC down vs HepG2	414.785	19.1871	0.277548
938	16651941	---	---	---	---	---		---	--- // --- // neg_control // --- // --- // --- // --- // --- // ---	7.10615e-05	0.11686	-8.55726	HHSC down vs HepG2	93.0671	19.1847	1.23683
1249	16652605	---	---	---	---	---		---	--- // --- // neg_control // --- // --- // --- // --- // --- // ---	7.10615e-05	0.11686	-8.55726	HHSC down vs HepG2	93.0671	19.1847	1.23683
6108	16683620	chr1	24993474	24993578	-	---		---	ENST00000459464 // ENSEMBL // ncrna:snoRNA chromosome:GRCh37:1:24993474:24993578:-1 gen	8.40069e-05	0.116861	-8.55717	HHSC down vs HepG2	87.7346	19.1845	1.31199
8577	16708340	chr10	102729275	102745628	+	NM_017893 // SEMA4G // sema domain, immunoglobulin domain (Ig), transmembrane domain (T	SEMA4G	NM_017893	NM_017893 // RefSeq // Homo sapiens sema domain, immunoglobulin domain (Ig), transmembr	5.18215e-08	0.116896	-8.55462	HHSC down vs HepG2	1086.86	19.1792	0.105879
23242	16854837	chr18	41412124	41412230	-	---		---	ENST00000365380 // ENSEMBL // ncrna:snRNA chromosome:GRCh37:18:41412124:41412230:-1 gen	7.57462e-06	0.117069	-8.54197	HHSC down vs HepG2	202.081	19.1527	0.568665
145	16650285	---	---	---	---	---		---	--- // --- // neg_control // --- // --- // --- // --- // --- // ---	0.00117721	0.117155	-8.5357	HHSC down vs HepG2	33.3548	19.1396	3.44291
19378	16816386	chr16	18995256	19075264	+	NM_024847 // TMC7 // transmembrane channel-like 7 // 16p12.3 // 79905 /// NM_001160364	TMC7	NM_024847	NM_024847 // RefSeq // Homo sapiens transmembrane channel-like 7 (TMC7), transcript var	7.71006e-05	0.117314	-8.5241	HHSC down vs HepG2	90.4309	19.1153	1.26828
33726	16962602	chr3	187553660	187574106	-	---		---	TCONS_00006729-XLOC_003364 // Rinn lincRNA // linc-BCL6-5 chr3:-:187553659-187574106 //	2.45511e-06	0.117666	-8.4986	HHSC down vs HepG2	296.573	19.0619	0.385644
13159	16755818	chr12	101805135	101805237	+	---		---	ENST00000410958 // ENSEMBL // ncrna:snRNA chromosome:GRCh37:12:101805135:101805237:1 ge	5.16209e-05	0.117826	-8.48712	HHSC down vs HepG2	104.117	19.0378	1.09711
36765	16991667	chr5	158657202	158657330	+	---		---	ENST00000516649 // ENSEMBL // ncrna:snoRNA chromosome:GRCh37:5:158657202:158657330:1 ge	4.2596e-06	0.117876	-8.48346	HHSC down vs HepG2	245.932	19.0302	0.464278
27096	16893246	chr2	241544825	241570676	+	NM_001195381 // GPR35 // G protein-coupled receptor 35 // 2q37.3 // 2859 /// NM_0011953	GPR35	NM_001195381	NM_001195381 // RefSeq // Homo sapiens G protein-coupled receptor 35 (GPR35), transcrip	1.31816e-05	0.117949	-8.47827	HHSC down vs HepG2	167.123	19.0193	0.682825
22862	16851704	chr18	28564072	28564181	+	---		---	ENST00000515893 // ENSEMBL // ncrna:snRNA chromosome:GRCh37:18:28564072:28564181:1 gene	3.10647e-06	0.118016	-8.47346	HHSC down vs HepG2	273.804	19.0092	0.416558
3927	16660822	chr1	24882567	24935819	+	ENST00000374392 // C1orf130 // chromosome 1 open reading frame 130 // 1p36.11 // 400746	C1orf130	ENST00000374392	ENST00000374392 // ENSEMBL // cdna:known chromosome:GRCh37:1:24882602:24935816:1 gene:E	1.72917e-06	0.118246	-8.45695	HHSC down vs HepG2	333.98	18.9745	0.340879
20484	16827574	chr16	68259871	68270487	-	NM_024939 // ESRP2 // epithelial splicing regulatory protein 2 // 16q22.1 // 80004 ///	ESRP2	NM_024939	NM_024939 // RefSeq // Homo sapiens epithelial splicing regulatory protein 2 (ESRP2), m	2.60527e-07	0.118271	-8.45515	HHSC down vs HepG2	632.257	18.9707	0.180028
34964	16974278	chr4	9794375	9794485	-	ENST00000516193 // RN5S154 // RNA, 5S ribosomal 154 // --- // --- /// ENST00000410922 /	RN5S154	ENST00000516193	ENST00000516193 // ENSEMBL // ncrna:rRNA chromosome:GRCh37:4:9794375:9794485:-1 gene:EN	1.31947e-06	0.118933	-8.4081	HHSC down vs HepG2	365.977	18.8717	0.309391
37939	17002262	chr5	157403774	157403964	-	---		---	ENST00000410694 // ENSEMBL // ncrna:snRNA chromosome:GRCh37:5:157403774:157403964:-1 ge	2.10842e-05	0.119184	-8.39037	HHSC down vs HepG2	142.144	18.8343	0.795006
40432	17025965	chr6	170188886	170198921	-	NR_026781 // LINC00242 // long intergenic non-protein coding RNA 242 // 6q27 // 401288	LINC00242	NR_026781	NR_026781 // RefSeq // Homo sapiens long intergenic non-protein coding RNA 242 (LINC002	6.07415e-06	0.119197	-8.38948	HHSC down vs HepG2	217.912	18.8324	0.518532
38863	17010989	chr6	90533014	90533115	+	---		---	ENST00000458799 // ENSEMBL // ncrna:snoRNA chromosome:GRCh37:6:90533014:90533115:1 gene	0.000878962	0.11933	-8.38011	HHSC down vs HepG2	37.2948	18.8126	3.02658
4277	16664486	chr1	48688357	48714316	+	NM_001135181 // SLC5A9 // solute carrier family 5 (sodium/glucose cotransporter), membe	SLC5A9	NM_001135181	NM_001135181 // RefSeq // Homo sapiens solute carrier family 5 (sodium/glucose cotransp	5.86554e-05	0.119547	-8.36492	HHSC down vs HepG2	99.5583	18.7805	1.13183
9715	16719879	chr10	135159258	135164230	-	---		---	ENST00000452591 // ENSEMBL // cdna:putative chromosome:GRCh37:10:135159258:135164230:-1	3.36016e-05	0.119685	-8.35528	HHSC down vs HepG2	120.94	18.7601	0.930715
29233	16915089	chr20	55182733	55182849	+	---		---	ENST00000516727 // ENSEMBL // ncrna:snoRNA chromosome:GRCh37:20:55182733:55182849:1 gen	6.15993e-06	0.119718	-8.35297	HHSC down vs HepG2	216.871	18.7552	0.518886
43271	17058524	chr7	73007524	73038873	-	NM_032951 // MLXIPL // MLX interacting protein-like // 7q11.23 // 51085 /// NM_032953 /	MLXIPL	NM_032951	NM_032951 // RefSeq // Homo sapiens MLX interacting protein-like (MLXIPL), transcript v	1.51504e-06	0.11974	-8.3514	HHSC down vs HepG2	349.263	18.7519	0.32214
15198	16775690	chr13	81839882	81839972	+	ENST00000410554 // RNU6-77 // RNA, U6 small nuclear 77 // --- // ---	RNU6-77	ENST00000410554	ENST00000410554 // ENSEMBL // ncrna:snRNA chromosome:GRCh37:13:81839882:81839972:1 gene	0.000193016	0.119975	-8.33505	HHSC down vs HepG2	65.2268	18.7173	1.72174
15584	16779311	chr13	52506805	52585630	-	NM_000053 // ATP7B // ATPase, Cu++ transporting, beta polypeptide // 13q14.3 // 540 ///	ATP7B	NM_000053	NM_000053 // RefSeq // Homo sapiens ATPase, Cu++ transporting, beta polypeptide (ATP7B)	5.69804e-07	0.12036	-8.30843	HHSC down vs HepG2	485.879	18.6609	0.230438
24346	16865112	chr19	54368017	54369394	+	---		---	TCONS_00026834-XLOC_013145 // Rinn lincRNA // linc-MYADM chr19:+:54368016-54369394 // c	5.79077e-07	0.120498	-8.29891	HHSC down vs HepG2	483.243	18.6407	0.231444
52117	17123552	chrU	1	480	+	---		---	---	2.61632e-05	0.120594	-8.29227	HHSC down vs HepG2	131.914	18.6266	0.847213
44489	17071144	chr8	97505579	97624037	+	ENST00000302190 // SDC2 // syndecan 2 // 8q22-q23 // 6383 /// NM_002998 // SDC2 // synd	SDC2	ENST00000302190	ENST00000302190 // ENSEMBL // cdna:known chromosome:GRCh37:8:97505579:97624000:1 gene:E	5.67599e-08	0.120861	-8.27393	HHSC down vs HepG2	1054.22	18.5876	0.10579
30120	16922943	chr21	42676139	42729654	+	NM_058186 // FAM3B // family with sequence similarity 3, member B // 21q22.3 // 54097 /	FAM3B	NM_058186	NM_058186 // RefSeq // Homo sapiens family with sequence similarity 3, member B (FAM3B)	5.63366e-06	0.120916	-8.27017	HHSC down vs HepG2	223.582	18.5796	0.498597
27469	16897037	chr2	44039611	44066004	-	NM_022436 // ABCG5 // ATP-binding cassette, sub-family G (WHITE), member 5 // 2p21 // 6	ABCG5	NM_022436	NM_022436 // RefSeq // Homo sapiens ATP-binding cassette, sub-family G (WHITE), member	4.40377e-08	0.121026	-8.26271	HHSC down vs HepG2	1147.74	18.5637	0.0970446
34192	16967135	chr4	57860241	57860336	+	---		---	ENST00000459266 // ENSEMBL // ncrna:snoRNA chromosome:GRCh37:4:57860241:57860336:1 gene	0.000215278	0.121691	-8.21753	HHSC down vs HepG2	62.7103	18.4674	1.76693
23086	16853613	chr18	3894699	3894805	-	---		---	ENST00000384548 // ENSEMBL // ncrna:snRNA chromosome:GRCh37:18:3894699:3894805:-1 gene:	0.00013809	0.121726	-8.21515	HHSC down vs HepG2	73.5443	18.4624	1.50623
34995	16974534	chr4	15964699	16086001	-	NM_006017 // PROM1 // prominin 1 // 4p15.32 // 8842 /// NM_001145847 // PROM1 // promin	PROM1	NM_006017	NM_006017 // RefSeq // Homo sapiens prominin 1 (PROM1), transcript variant 1, mRNA. //	5.02239e-07	0.122252	-8.17982	HHSC down vs HepG2	506.982	18.3869	0.217604
26853	16890097	chr2	208552684	208552783	+	---		---	ENST00000363894 // ENSEMBL // ncrna:misc_RNA chromosome:GRCh37:2:208552684:208552783:1	3.52692e-06	0.122357	-8.17282	HHSC down vs HepG2	262.243	18.3719	0.420341
22965	16852615	chr18	56118306	56118390	+	NR_029667 // MIR122 // microRNA 122 // 18q21.31 // 406906	MIR122	NR_029667	NR_029667 // RefSeq // Homo sapiens microRNA 122 (MIR122), microRNA. // chr18 // 100 //	4.75101e-05	0.122597	-8.1568	HHSC down vs HepG2	107.183	18.3376	1.02652
28672	16909524	chr2	232325079	232325153	-	NR_002908 // SNORD20 // small nucleolar RNA, C/D box 20 // 2q37.1 // 6082 /// ENST00000	SNORD20	NR_002908	ENST00000365530 // ENSEMBL // ncrna:snoRNA chromosome:GRCh37:2:232325082:232325151:-1 g	3.51633e-06	0.122605	-8.15627	HHSC down vs HepG2	262.511	18.3365	0.419101
22115	16844177	chr17	37638739	37638843	-	---		---	ENST00000411159 // ENSEMBL // ncrna:snRNA chromosome:GRCh37:17:37638739:37638843:-1 gen	3.36781e-06	0.122928	-8.13481	HHSC down vs HepG2	266.391	18.2905	0.411962
1199	16652495	---	---	---	---	---		---	--- // --- // neg_control // --- // --- // --- // --- // --- // ---	0.000527471	0.123086	-8.1244	HHSC down vs HepG2	45.1757	18.2681	2.42628
23192	16854425	chr18	24495590	24765289	-	NM_031422 // CHST9 // carbohydrate (N-acetylgalactosamine 4-0) sulfotransferase 9 // 18	CHST9	NM_031422	NM_031422 // RefSeq // Homo sapiens carbohydrate (N-acetylgalactosamine 4-0) sulfotrans	0.00087814	0.123368	-8.10585	HHSC down vs HepG2	37.3081	18.2283	2.93153
6888	16692197	chr1	145924388	145942619	-	NR_003377 // PDZK1P1 // PDZ domain containing 1 pseudogene 1 // 1q21.1 // 728939 /// EN	PDZK1P1	NR_003377	NR_003377 // RefSeq // Homo sapiens PDZ domain containing 1 pseudogene 1 (PDZK1P1), non	1.67468e-05	0.123759	-8.08024	HHSC down vs HepG2	153.904	18.1732	0.708487
6903	16692371	chr1	147466094	147484331	-	NR_003377 // PDZK1P1 // PDZ domain containing 1 pseudogene 1 // 1q21.1 // 728939 /// EN	PDZK1P1	NR_003377	NR_003377 // RefSeq // Homo sapiens PDZ domain containing 1 pseudogene 1 (PDZK1P1), non	1.67468e-05	0.123759	-8.08024	HHSC down vs HepG2	153.904	18.1732	0.708487
50195	17119558	chrU	1	219	+	---		---	---	6.03018e-06	0.124041	-8.06187	HHSC down vs HepG2	218.453	18.1336	0.498056
25521	16876724	chr2	4276018	4276108	+	---		---	ENST00000401141 // ENSEMBL // ncrna:miRNA chromosome:GRCh37:2:4276018:4276108:1 gene:EN	1.50981e-05	0.124053	-8.06107	HHSC down vs HepG2	159.498	18.1319	0.682088
7714	16700454	chr1	231124735	231124869	-	---		---	ENST00000516322 // ENSEMBL // ncrna:miRNA chromosome:GRCh37:1:231124735:231124869:-1 ge	3.80798e-06	0.124208	-8.05101	HHSC down vs HepG2	255.493	18.1102	0.4253
10156	16724235	chr11	45943172	45950647	+	NM_152312 // GYLTL1B // glycosyltransferase-like 1B // 11p11.2 // 120071 /// ENST000005	GYLTL1B	NM_152312	NM_152312 // RefSeq // Homo sapiens glycosyltransferase-like 1B (GYLTL1B), mRNA. // chr	5.22715e-07	0.124538	-8.02968	HHSC down vs HepG2	500.205	18.0642	0.216681
44916	17074911	chr8	14736566	14737328	-	---		---	AK054741 // GenBank // Homo sapiens cDNA FLJ30179 fis, clone BRACE2001094. // chr8 // 1	1.30514e-05	0.124668	-8.02133	HHSC down vs HepG2	167.694	18.0461	0.645681
45352	17079027	chr8	92476263	92476367	-	---		---	ENST00000458820 // ENSEMBL // ncrna:snoRNA chromosome:GRCh37:8:92476263:92476367:-1 gen	2.34391e-05	0.124908	-8.00587	HHSC down vs HepG2	137.034	18.0127	0.788683
47324	17098293	chr9	127243515	127269709	-	NM_004959 // NR5A1 // nuclear receptor subfamily 5, group A, member 1 // 9q33 // 2516 /	NR5A1	NM_004959	NM_004959 // RefSeq // Homo sapiens nuclear receptor subfamily 5, group A, member 1 (NR	1.2366e-07	0.125023	-7.99855	HHSC down vs HepG2	812.009	17.9969	0.13298
17644	16798162	chr15	25324204	25324297	+	NR_003328 // SNORD116-13 // small nucleolar RNA, C/D box 116-13 // 15q11.2 // 100033425	SNORD116-13	NR_003328	NR_003328 // RefSeq // Homo sapiens small nucleolar RNA, C/D box 116-13 (SNORD116-13),	3.29917e-05	0.125184	-7.98826	HHSC down vs HepG2	121.713	17.9746	0.886083
17681	16798258	chr15	25415570	25415951	+	NR_001291 // SNORD115-1 // small nucleolar RNA, C/D box 115-1 // 15q11.2 // 338433 ///	SNORD115-1	NR_001291	NR_001291 // RefSeq // Homo sapiens small nucleolar RNA, C/D box 115-1 (SNORD115-1), sm	4.45751e-06	0.125432	-7.97245	HHSC down vs HepG2	242.159	17.9403	0.44451
17702	16798333	chr15	25444595	25444676	+	NR_001291 // SNORD115-1 // small nucleolar RNA, C/D box 115-1 // 15q11.2 // 338433 ///	SNORD115-1	NR_001291	NR_001291 // RefSeq // Homo sapiens small nucleolar RNA, C/D box 115-1 (SNORD115-1), sm	4.45751e-06	0.125432	-7.97245	HHSC down vs HepG2	242.159	17.9403	0.44451
28408	16906419	chr2	190425305	190448484	-	ENST00000261024 // SLC40A1 // solute carrier family 40 (iron-regulated transporter), me	SLC40A1	ENST00000261024	ENST00000261024 // ENSEMBL // cdna:known chromosome:GRCh37:2:190425305:190445613:-1 gen	2.48726e-05	0.125477	-7.96956	HHSC down vs HepG2	134.247	17.9341	0.801543
33429	16959505	chr3	134502278	134502397	-	ENST00000364543 // RN5S141 // RNA, 5S ribosomal 141 // --- // ---	RN5S141	ENST00000364543	ENST00000364543 // ENSEMBL // ncrna:rRNA chromosome:GRCh37:3:134502278:134502397:-1 gen	0.000201801	0.125611	-7.96111	HHSC down vs HepG2	64.1896	17.9157	1.67464
25766	16879250	chr2	38893052	38968379	+	NM_138801 // GALM // galactose mutarotase (aldose 1-epimerase) // 2p22.1 // 130589 ///	GALM	NM_138801	NM_138801 // RefSeq // Homo sapiens galactose mutarotase (aldose 1-epimerase) (GALM), m	1.00877e-07	0.125712	-7.9547	HHSC down vs HepG2	869.409	17.9018	0.123545
27420	16896534	chr2	37662653	37662751	-	---		---	ENST00000517269 // ENSEMBL // ncrna:snRNA chromosome:GRCh37:2:37662653:37662751:-1 gene	2.0953e-06	0.125885	-7.94377	HHSC down vs HepG2	312.944	17.8781	0.342772
20334	16826158	chr16	46590001	46590103	-	---		---	ENST00000362578 // ENSEMBL // ncrna:snRNA chromosome:GRCh37:16:46590001:46590103:-1 gen	1.44134e-05	0.126031	-7.93457	HHSC down vs HepG2	162.066	17.8581	0.661142
28508	16907668	chr2	208133999	208134148	-	NR_031633 // MIR1302-4 // microRNA 1302-4 // --- // 100302130	MIR1302-4	NR_031633	NR_031633 // RefSeq // Homo sapiens microRNA 1302-4 (MIR1302-4), microRNA. // chr2 // 1	1.7608e-06	0.126144	-7.92742	HHSC down vs HepG2	331.937	17.8426	0.322517
28706	16909804	chr2	237923847	237923948	-	---		---	ENST00000365471 // ENSEMBL // ncrna:snRNA chromosome:GRCh37:2:237923847:237923948:-1 ge	1.81729e-05	0.126311	-7.91697	HHSC down vs HepG2	149.628	17.8198	0.714567
16275	16784827	chr14	59866741	59866869	+	---		---	ENST00000517060 // ENSEMBL // ncrna:miRNA chromosome:GRCh37:14:59866741:59866869:1 gene	0.000143871	0.126363	-7.91373	HHSC down vs HepG2	72.475	17.8128	1.47467
23293	16855196	chr18	47349156	47721451	-	NM_001080467 // MYO5B // myosin VB // 18q21 // 4645 /// ENST00000285039 // MYO5B // myo	MYO5B	NM_001080467	NM_001080467 // RefSeq // Homo sapiens myosin VB (MYO5B), mRNA. // chr18 // 100 // 97 /	1.82505e-06	0.126502	-7.905	HHSC down vs HepG2	327.933	17.7938	0.325563
26249	16884050	chr2	108994367	109004513	+	NM_006588 // SULT1C4 // sulfotransferase family, cytosolic, 1C, member 4 // 2q12.3 // 2	SULT1C4	NM_006588	NM_006588 // RefSeq // Homo sapiens sulfotransferase family, cytosolic, 1C, member 4 (S	8.1457e-06	0.126559	-7.90148	HHSC down vs HepG2	197.118	17.7861	0.541385
52325	17123970	chrU	1	1230	+	---		---	---	3.94006e-05	0.126577	-7.9003	HHSC down vs HepG2	114.419	17.7836	0.932548
5563	16678155	chr1	226491963	226492064	+	---		---	ENST00000458942 // ENSEMBL // ncrna:snoRNA chromosome:GRCh37:1:226491963:226492064:1 ge	2.55082e-05	0.126781	-7.88763	HHSC down vs HepG2	133.078	17.7559	0.800548
26289	16884629	chr2	113864791	113891593	+	NM_173842 // IL1RN // interleukin 1 receptor antagonist // 2q14.2 // 3557 /// NM_173843	IL1RN	NM_173842	NM_173842 // RefSeq // Homo sapiens interleukin 1 receptor antagonist (IL1RN), transcri	2.15641e-07	0.126832	-7.88443	HHSC down vs HepG2	673.733	17.749	0.158065
48835	17112568	chrX	94318140	94318225	-	NR_031667 // MIR548M // microRNA 548m // Xq21.33 // 100313772	MIR548M	NR_031667	NR_031667 // RefSeq // Homo sapiens microRNA 548m (MIR548M), microRNA. // chrX // 100 /	8.21195e-05	0.126945	-7.87744	HHSC down vs HepG2	88.4413	17.7337	1.20308
29807	16920451	chr20	52069597	52120853	-	---		---	ENST00000558738 // ENSEMBL // cdna:known chromosome:GRCh37:20:52069597:52120853:-1 gene	6.15689e-07	0.12697	-7.87588	HHSC down vs HepG2	473.362	17.7303	0.224737
35318	16977709	chr4	85807539	85807639	-	---		---	ENST00000516253 // ENSEMBL // ncrna:snRNA chromosome:GRCh37:4:85807539:85807639:-1 gene	3.00338e-07	0.127292	-7.85598	HHSC down vs HepG2	602.745	17.6869	0.176063
36742	16991490	chr5	156241141	156241245	+	---		---	ENST00000362598 // ENSEMBL // ncrna:snRNA chromosome:GRCh37:5:156241141:156241245:1 gen	3.11514e-05	0.12746	-7.8456	HHSC down vs HepG2	124.165	17.6642	0.853585
43929	17065663	chr8	10333733	10333839	+	---		---	AK124536 // GenBank // Homo sapiens cDNA FLJ42545 fis, clone BRACE3004783. // chr8 // 1	1.20503e-06	0.127566	-7.83908	HHSC down vs HepG2	377.375	17.6499	0.280622
4812	16669944	chr1	145726918	145764207	+	NM_002614 // PDZK1 // PDZ domain containing 1 // 1q21 // 5174 /// NM_001201325 // PDZK1	PDZK1	NM_002614	NM_002614 // RefSeq // Homo sapiens PDZ domain containing 1 (PDZK1), transcript variant	0.000153214	0.127715	-7.82993	HHSC down vs HepG2	70.8628	17.6299	1.49274
49733	17118187	chr6	170124834	170139088	+	---		---	---	1.10492e-08	0.127865	-7.82073	HHSC down vs HepG2	1822.81	17.6098	0.0579647
41794	17043586	chr7	7946150	7946255	+	---		---	ENST00000364877 // ENSEMBL // ncrna:snRNA chromosome:GRCh37:7:7946150:7946255:1 gene:EN	7.78078e-06	0.127883	-7.81962	HHSC down vs HepG2	200.233	17.6074	0.527605
52115	17123548	chrU	1	443	+	---		---	---	2.86457e-05	0.127988	-7.81326	HHSC down vs HepG2	127.833	17.5934	0.825772
36184	16985688	chr5	68710939	68740157	+	ENST00000454295 // MARVELD2 // MARVEL domain containing 2 // 5q13.2 // 153562 /// NM_00	MARVELD2	ENST00000454295	ENST00000454295 // ENSEMBL // cdna:known chromosome:GRCh37:5:68710954:68740157:1 gene:E	6.40292e-08	0.128007	-7.8121	HHSC down vs HepG2	1012.5	17.5909	0.104242
51067	17121450	chrU	1	1044	+	---		---	---	0.000351778	0.128488	-7.78285	HHSC down vs HepG2	52.4567	17.5267	2.00471
23186	16854395	chr18	23946265	23946370	-	---		---	ENST00000384431 // ENSEMBL // ncrna:snRNA chromosome:GRCh37:18:23946265:23946370:-1 gen	1.25464e-06	0.128509	-7.78158	HHSC down vs HepG2	372.264	17.524	0.282444
21097	16833876	chr17	37894162	37903545	+	NM_005310 // GRB7 // growth factor receptor-bound protein 7 // 17q12 // 2886 /// NM_001	GRB7	NM_005310	NM_005310 // RefSeq // Homo sapiens growth factor receptor-bound protein 7 (GRB7), tran	1.06495e-06	0.128529	-7.78036	HHSC down vs HepG2	393.465	17.5213	0.267184
45545	17080786	chr8	124360274	124360370	-	NR_037516 // MIR548AA1 // microRNA 548aa-1 // --- // 100500863 /// NR_030382 // MIR548D	MIR548AA1	NR_037516	NR_037516 // RefSeq // Homo sapiens microRNA 548aa-1 (MIR548AA1), microRNA. // chr8 //	5.05603e-05	0.128608	-7.77558	HHSC down vs HepG2	104.876	17.5108	1.0018
16908	16791300	chr14	24774302	24780655	-	ENST00000541830 // CIDEB // cell death-inducing DFFA-like effector b // 14q12 // 27141	CIDEB	ENST00000541830	ENST00000541830 // ENSEMBL // cdna:known chromosome:GRCh37:14:24774401:24780655:-1 gene	2.07931e-05	0.128622	-7.77471	HHSC down vs HepG2	142.829	17.5089	0.735518
6099	16683541	chr1	24446261	24469775	-	NM_021258 // IL22RA1 // interleukin 22 receptor, alpha 1 // 1p36.11 // 58985 /// ENST00	IL22RA1	NM_021258	NM_021258 // RefSeq // Homo sapiens interleukin 22 receptor, alpha 1 (IL22RA1), mRNA. /	3.93834e-08	0.128756	-7.76663	HHSC down vs HepG2	1191.48	17.4911	0.0880807
46151	17086746	chr9	94398533	94398643	+	NR_037472 // MIR3910-1 // microRNA 3910-1 // --- // 100500821	MIR3910-1	NR_037472	NR_037472 // RefSeq // Homo sapiens microRNA 3910-1 (MIR3910-1), microRNA. // chr9 // 1	0.000105981	0.128787	-7.76477	HHSC down vs HepG2	80.8073	17.487	1.29843
6410	16686988	chr1	51696925	51697028	-	---		---	ENST00000459356 // ENSEMBL // ncrna:snoRNA chromosome:GRCh37:1:51696925:51697028:-1 gen	0.000105838	0.12892	-7.75677	HHSC down vs HepG2	80.846	17.4694	1.2965
34579	16970906	chr4	140586922	140661899	+	ENST00000503816 // MGST2 // microsomal glutathione S-transferase 2 // 4q28.3 // 4258 //	MGST2	ENST00000503816	ENST00000503816 // ENSEMBL // cdna:known chromosome:GRCh37:4:140587170:140652589:1 gene	1.89038e-08	0.128973	-7.75353	HHSC down vs HepG2	1523.2	17.4623	0.0687854
12920	16753402	chr12	63044955	63045058	+	---		---	ENST00000459527 // ENSEMBL // ncrna:snoRNA chromosome:GRCh37:12:63044955:63045058:1 gen	0.000217766	0.129159	-7.74242	HHSC down vs HepG2	62.4507	17.4379	1.67536
37439	16997399	chr5	76376259	76376396	-	NR_003014 // SNORA47 // small nucleolar RNA, H/ACA box 47 // 5q13.3 // 677828	SNORA47	NR_003014	NR_003014 // RefSeq // Homo sapiens small nucleolar RNA, H/ACA box 47 (SNORA47), small	1.32606e-09	0.129168	-7.74185	HHSC down vs HepG2	3700.82	17.4366	0.0282694
16303	16785151	chr14	64097396	64097499	+	---		---	ENST00000384443 // ENSEMBL // ncrna:snRNA chromosome:GRCh37:14:64097396:64097499:1 gene	1.0338e-06	0.129325	-7.73245	HHSC down vs HepG2	397.43	17.4159	0.262928
51292	17121900	chrU	1	3013	+	---		---	---	7.39061e-06	0.129442	-7.72548	HHSC down vs HepG2	203.787	17.4006	0.512316
35553	16979981	chr4	140152180	140152273	-	---		---	ENST00000516553 // ENSEMBL // ncrna:snRNA chromosome:GRCh37:4:140152180:140152273:-1 ge	0.000105457	0.129927	-7.69663	HHSC down vs HepG2	80.9493	17.337	1.28502
29960	16921677	chr21	18949116	18949224	+	---		---	ENST00000363092 // ENSEMBL // ncrna:misc_RNA chromosome:GRCh37:21:18949116:18949224:1 g	5.02082e-06	0.129944	-7.69561	HHSC down vs HepG2	232.537	17.3347	0.447275
45715	17082892	chr8	146032251	146052425	-	AK127225 // LOC100130027 // uncharacterized LOC100130027 // 8q24.3 // 100130027	LOC100130027	AK127225	AK127225 // GenBank // Homo sapiens cDNA FLJ45292 fis, clone BRHIP3002931. // chr8 // 9	4.28211e-06	0.129988	-7.69299	HHSC down vs HepG2	245.492	17.3289	0.423532
38764	17009989	chr6	68256544	68256647	+	---		---	ENST00000364145 // ENSEMBL // ncrna:snRNA chromosome:GRCh37:6:68256544:68256647:1 gene:	3.94406e-05	0.130561	-7.65923	HHSC down vs HepG2	114.379	17.2543	0.905112
50261	17119794	chrU	1	69	+	---		---	---	8.26381e-06	0.130649	-7.65408	HHSC down vs HepG2	196.149	17.2429	0.527441
12153	16744723	chr11	116706467	116708666	-	ENST00000236850 // APOA1 // apolipoprotein A-I // 11q23-q24 // 335 /// ENST00000375323	APOA1	ENST00000236850	ENST00000236850 // ENSEMBL // cdna:known chromosome:GRCh37:11:116706467:116708666:-1 ge	0.000106039	0.131097	-7.62793	HHSC down vs HepG2	80.7916	17.1849	1.27624
22234	16845410	chr17	41605211	41623762	-	NM_001986 // ETV4 // ets variant 4 // 17q21 // 2118 /// NM_001079675 // ETV4 // ets var	ETV4	NM_001986	NM_001986 // RefSeq // Homo sapiens ets variant 4 (ETV4), transcript variant 1, mRNA. /	4.24989e-07	0.131306	-7.61579	HHSC down vs HepG2	536.307	17.158	0.191957
45263	17078353	chr8	74892019	74892112	-	---		---	ENST00000365350 // ENSEMBL // ncrna:misc_RNA chromosome:GRCh37:8:74892019:74892112:-1 g	3.69026e-05	0.131476	-7.60596	HHSC down vs HepG2	117.06	17.1362	0.878328
23096	16853674	chr18	5954705	6414910	-	NM_173464 // L3MBTL4 // l(3)mbt-like 4 (Drosophila) // 18p11.31 // 91133 /// ENST000002	L3MBTL4	NM_173464	NM_173464 // RefSeq // Homo sapiens l(3)mbt-like 4 (Drosophila) (L3MBTL4), mRNA. // chr	5.54844e-09	0.131523	-7.60326	HHSC down vs HepG2	2294.66	17.1302	0.0447914
22892	16852008	chr18	33767480	33852120	+	ENST00000261326 // MOCOS // molybdenum cofactor sulfurase // 18q12 // 55034 /// NM_0179	MOCOS	ENST00000261326	ENST00000261326 // ENSEMBL // cdna:known chromosome:GRCh37:18:33767482:33852120:1 gene:	2.10343e-06	0.131781	-7.58834	HHSC down vs HepG2	312.534	17.097	0.328227
52402	17124126	chrU	1	303	+	---		---	---	1.25536e-05	0.132048	-7.57298	HHSC down vs HepG2	169.95	17.0629	0.602395
9572	16718414	chr10	113909622	113975135	-	NM_020918 // GPAM // glycerol-3-phosphate acyltransferase, mitochondrial // 10q25.2 //	GPAM	NM_020918	NM_020918 // RefSeq // Homo sapiens glycerol-3-phosphate acyltransferase, mitochondrial	4.80975e-07	0.132206	-7.56396	HHSC down vs HepG2	514.422	17.0428	0.19878
19687	16819653	chr16	58059282	58080805	+	NM_002428 // MMP15 // matrix metallopeptidase 15 (membrane-inserted) // 16q13 // 4324 /	MMP15	NM_002428	NM_002428 // RefSeq // Homo sapiens matrix metallopeptidase 15 (membrane-inserted) (MMP	3.57063e-08	0.132436	-7.55079	HHSC down vs HepG2	1231.23	17.0134	0.0829095
44018	17066434	chr8	21889861	21889963	+	---		---	ENST00000459495 // ENSEMBL // ncrna:snoRNA chromosome:GRCh37:8:21889861:21889963:1 gene	1.85955e-06	0.132542	-7.54478	HHSC down vs HepG2	325.86	17	0.313019
27241	16894532	chr2	11497641	11505762	-	---		---	TCONS_00003205-XLOC_001988 // Rinn lincRNA // linc-ROCK2-1 chr2:-:11497640-11505762 //	1.15387e-05	0.132882	-7.52548	HHSC down vs HepG2	174.942	16.957	0.581573
34242	16967484	chr4	71226478	71232875	+	ENST00000226460 // SMR3A // submaxillary gland androgen regulated protein 3A // 4q13.3	SMR3A	ENST00000226460	ENST00000226460 // ENSEMBL // cdna:known chromosome:GRCh37:4:71226478:71232875:1 gene:E	0.000196995	0.133051	-7.51593	HHSC down vs HepG2	64.7494	16.9356	1.56934
48406	17108056	chrX	152907897	152916781	+	ENST00000342782 // DUSP9 // dual specificity phosphatase 9 // Xq28 // 1852 /// NM_00139	DUSP9	ENST00000342782	ENST00000342782 // ENSEMBL // cdna:known chromosome:GRCh37:X:152912650:152916773:1 gene	5.02877e-06	0.133237	-7.50541	HHSC down vs HepG2	232.412	16.9121	0.436607
41429	17038746	chr6_qbl_hap6	4434039	4445938	+	---		---	ENST00000549200 // ENSEMBL // cdna:known chromosome:GRCh37:HSCHR6_MHC_QBL:33130642:3314	2.9552e-05	0.133383	-7.49722	HHSC down vs HepG2	126.458	16.8938	0.801553
28854	16911283	chr20	8112824	8949003	+	ENST00000378641 // PLCB1 // phospholipase C, beta 1 (phosphoinositide-specific) // 20p1	PLCB1	ENST00000378641	ENST00000378641 // ENSEMBL // cdna:known chromosome:GRCh37:20:8112824:8865547:1 gene:EN	6.52588e-06	0.133773	-7.47533	HHSC down vs HepG2	212.639	16.8448	0.475306
8314	16705839	chr10	73085085	73085188	+	---		---	ENST00000459444 // ENSEMBL // ncrna:snoRNA chromosome:GRCh37:10:73085085:73085188:1 gen	8.20648e-06	0.134044	-7.46021	HHSC down vs HepG2	196.617	16.8109	0.513004
39470	17016300	chr6	25783125	25832287	-	NM_005074 // SLC17A1 // solute carrier family 17 (sodium phosphate), member 1 // 6p22.2	SLC17A1	NM_005074	NM_005074 // RefSeq // Homo sapiens solute carrier family 17 (sodium phosphate), member	1.5901e-06	0.134161	-7.45375	HHSC down vs HepG2	343.595	16.7964	0.293306
43350	17059451	chr7	87031013	87109751	-	NM_000443 // ABCB4 // ATP-binding cassette, sub-family B (MDR/TAP), member 4 // 7q21.1	ABCB4	NM_000443	NM_000443 // RefSeq // Homo sapiens ATP-binding cassette, sub-family B (MDR/TAP), membe	4.79145e-08	0.134378	-7.44167	HHSC down vs HepG2	1115.77	16.7693	0.0901763
17656	16798208	chr15	25333950	25334043	+	NR_003335 // SNORD116-21 // small nucleolar RNA, C/D box 116-21 // 15q11.2 // 100033432	SNORD116-21	NR_003335	NR_003335 // RefSeq // Homo sapiens small nucleolar RNA, C/D box 116-21 (SNORD116-21),	1.52746e-06	0.134671	-7.42551	HHSC down vs HepG2	348.3	16.733	0.288252
13625	16761191	chr12	9800643	9801422	-	NR_046444 // LOC374443 // C-type lectin domain family 2, member D pseudogene // 12p13.3	LOC374443	NR_046444	NR_046444 // RefSeq // Homo sapiens C-type lectin domain family 2, member D pseudogene	3.23767e-06	0.134767	-7.42022	HHSC down vs HepG2	269.982	16.7211	0.371604
360	16650729	---	---	---	---	---		---	--- // --- // neg_control // --- // --- // --- // --- // --- // ---	0.000297476	0.134893	-7.41329	HHSC down vs HepG2	55.7705	16.7055	1.79724
14603	16771390	chr12	121406416	121418768	-	NR_024345 // HNF1A-AS1 // HNF1A antisense RNA 1 (non-protein coding) // 12q24.31 // 283	HNF1A-AS1	NR_024345	NR_024345 // RefSeq // Homo sapiens HNF1A antisense RNA 1 (non-protein coding) (HNF1A-A	1.25469e-06	0.135195	-7.3967	HHSC down vs HepG2	372.259	16.6682	0.268655
44156	17068134	chr8	38601538	38601649	+	---		---	ENST00000384528 // ENSEMBL // ncrna:misc_RNA chromosome:GRCh37:8:38601538:38601649:1 ge	0.000124129	0.13526	-7.39319	HHSC down vs HepG2	76.3926	16.6603	1.30853
8101	16703856	chr10	35231897	35232003	+	---		---	ENST00000410977 // ENSEMBL // ncrna:snRNA chromosome:GRCh37:10:35231897:35232003:1 gene	0.000167939	0.135261	-7.39312	HHSC down vs HepG2	68.5712	16.6601	1.45777
26926	16890968	chr2	219484524	219484660	+	---		---	ENST00000516996 // ENSEMBL // ncrna:snoRNA chromosome:GRCh37:2:219484524:219484660:1 ge	2.01816e-05	0.135329	-7.38939	HHSC down vs HepG2	144.309	16.6517	0.692333
23007	16852982	chr18	67068284	67516323	+	NM_152721 // DOK6 // docking protein 6 // 18q22.2 // 220164 /// ENST00000382713 // DOK6	DOK6	NM_152721	NM_152721 // RefSeq // Homo sapiens docking protein 6 (DOK6), mRNA. // chr18 // 100 //	4.16341e-06	0.135665	-7.37109	HHSC down vs HepG2	247.852	16.6104	0.402106
34403	16969367	chr4	104845697	104845798	+	---		---	ENST00000516651 // ENSEMBL // ncrna:snRNA chromosome:GRCh37:4:104845697:104845798:1 gen	1.66219e-05	0.1357	-7.36921	HHSC down vs HepG2	154.302	16.6062	0.64573
19694	16819736	chr16	58652579	58652668	+	---		---	ENST00000458921 // ENSEMBL // ncrna:snoRNA chromosome:GRCh37:16:58652579:58652668:1 gen	2.50252e-06	0.136287	-7.33748	HHSC down vs HepG2	294.655	16.5345	0.33669
20123	16823889	chr16	11400297	11400384	-	NR_031678 // MIR548H2 // microRNA 548h-2 // --- // 100313773	MIR548H2	NR_031678	NR_031678 // RefSeq // Homo sapiens microRNA 548h-2 (MIR548H2), microRNA. // chr16 // 1	6.079e-06	0.136313	-7.33604	HHSC down vs HepG2	217.853	16.5313	0.455297
33223	16956956	---	---	---	---	---		---	--- // --- // pos_control // --- // --- // --- // --- // --- // ---	0.0002175	0.13687	-7.30619	HHSC down vs HepG2	62.4782	16.4637	1.58107
6649	16689546	chr1	92145900	92371892	-	NM_003243 // TGFBR3 // transforming growth factor, beta receptor III // 1p33-p32 // 704	TGFBR3	NM_003243	NM_003243 // RefSeq // Homo sapiens transforming growth factor, beta receptor III (TGFB	5.17415e-06	0.137438	-7.27601	HHSC down vs HepG2	230.165	16.3952	0.427395
22858	16851695	chr18	26628584	26628683	+	---		---	ENST00000515910 // ENSEMBL // ncrna:snRNA chromosome:GRCh37:18:26628584:26628683:1 gene	2.60568e-07	0.137712	-7.26154	HHSC down vs HepG2	632.224	16.3623	0.155284
28275	16904488	chr2	165752696	165812035	-	ENST00000409662 // SLC38A11 // solute carrier family 38, member 11 // 2q24.3 // 151258	SLC38A11	ENST00000409662	ENST00000409662 // ENSEMBL // cdna:known chromosome:GRCh37:2:165754884:165811756:-1 gen	0.000848787	0.137801	-7.25685	HHSC down vs HepG2	37.7922	16.3517	2.59604
28710	16909819	chr2	238037370	238039886	-	---		---	TCONS_00004618-XLOC_002527 // Rinn lincRNA // linc-IQCA1-2 chr2:-:238037369-238039886 /	1.94825e-05	0.138074	-7.24248	HHSC down vs HepG2	146.077	16.319	0.670289
46062	17085991	chr9	77812987	77813093	+	---		---	ENST00000391014 // ENSEMBL // ncrna:snRNA chromosome:GRCh37:9:77812987:77813093:1 gene:	8.2287e-06	0.138191	-7.23637	HHSC down vs HepG2	196.435	16.3051	0.498029
37070	16994207	chr5	6827966	6828034	-	NR_036242 // MIR4278 // microRNA 4278 // --- // 100422999	MIR4278	NR_036242	NR_036242 // RefSeq // Homo sapiens microRNA 4278 (MIR4278), microRNA. // chr5 // 100 /	3.27395e-06	0.138278	-7.23181	HHSC down vs HepG2	268.962	16.2947	0.363502
11602	16739223	chr11	61740186	61744174	-	---		---	TCONS_00019645-XLOC_009451 // Rinn lincRNA // linc-FTH1-3 chr11:-:61740185-61744174 //	2.26093e-05	0.138304	-7.23045	HHSC down vs HepG2	138.753	16.2916	0.704485
21966	16842510	chr17	21821899	21821986	-	---		---	ENST00000410838 // ENSEMBL // ncrna:miRNA chromosome:GRCh37:17:21821899:21821986:-1 gen	5.88798e-05	0.138327	-7.22924	HHSC down vs HepG2	99.425	16.2889	0.982983
16043	16782378	chr14	24081354	24089221	+	---		---	TCONS_00022428-XLOC_010767 // Rinn lincRNA // linc-DHRS2-2 chr14:+:24081353-24089221 //	3.3351e-05	0.138332	-7.22896	HHSC down vs HepG2	121.255	16.2882	0.80598
51516	17122350	chrU	1	202	+	---		---	---	3.67856e-06	0.138473	-7.22163	HHSC down vs HepG2	258.516	16.2715	0.377652
25579	16877267	chr2	11821586	11823454	+	---		---	AK000417 // GenBank // Homo sapiens cDNA FLJ20410 fis, clone KAT01922. // chr2 // 100 /	5.16219e-05	0.138704	-7.20957	HHSC down vs HepG2	104.116	16.244	0.936112
28971	16912293	chr20	29944673	29944781	+	ENST00000516840 // RN5S480 // RNA, 5S ribosomal 480 // --- // ---	RN5S480	ENST00000516840	ENST00000516840 // ENSEMBL // ncrna:rRNA chromosome:GRCh37:20:29944673:29944781:1 gene:	1.8301e-05	0.139086	-7.1898	HHSC down vs HepG2	149.266	16.1989	0.651143
17083	16793122	chr14	54066550	54080744	-	---		---	ENST00000436530 // ENSEMBL // havana:lincRNA chromosome:GRCh37:14:54066550:54080744:-1	2.54995e-06	0.139092	-7.18949	HHSC down vs HepG2	292.783	16.1982	0.331949
20353	16826379	chr16	48765615	48765712	-	---		---	ENST00000410238 // ENSEMBL // ncrna:snRNA chromosome:GRCh37:16:48765615:48765712:-1 gen	2.94008e-05	0.139155	-7.18624	HHSC down vs HepG2	126.683	16.1908	0.766829
48131	17105390	chrX	100297573	100298694	+	ENST00000443801 // TRMT2B-AS1 // TRMT2B antisense RNA 1 (non-protein coding) // --- //	TRMT2B-AS1	ENST00000443801	ENST00000443801 // ENSEMBL // cdna:putative chromosome:GRCh37:X:100297573:100298694:1 g	4.31501e-05	0.139375	-7.1749	HHSC down vs HepG2	110.848	16.1648	0.87497
31230	16934271	chr22	32904729	32905176	-	---		---	TCONS_00029899-XLOC_014351 // Rinn lincRNA // linc-BPIL2 chr22:-:32904728-32905176 // c	6.34097e-07	0.139432	-7.17193	HHSC down vs HepG2	468.685	16.158	0.206852
44790	17074080	chr8	1236403	1237971	-	---		---	TCONS_00014900-XLOC_006972 // Rinn lincRNA // linc-ERICH1-7 chr8:-:1236612-1237971 // c	2.02047e-05	0.139454	-7.17085	HHSC down vs HepG2	144.253	16.1556	0.67197
50921	17121158	chrU	1	881	+	---		---	---	8.86492e-06	0.1395	-7.16845	HHSC down vs HepG2	191.491	16.1501	0.506032
9131	16713562	chr10	45466429	45474330	-	NM_007021 // C10orf10 // chromosome 10 open reading frame 10 // 10q11.21 // 11067 /// E	C10orf10	NM_007021	NM_007021 // RefSeq // Homo sapiens chromosome 10 open reading frame 10 (C10orf10), mRN	8.22647e-06	0.139523	-7.16727	HHSC down vs HepG2	196.454	16.1474	0.493166
47933	17103776	chrX	50392641	50392740	+	---		---	ENST00000410371 // ENSEMBL // ncrna:snRNA chromosome:GRCh37:X:50392641:50392740:1 gene:	4.92688e-05	0.139663	-7.1601	HHSC down vs HepG2	105.83	16.131	0.914544
39458	17016125	chr6	24424793	24495433	-	NM_001503 // GPLD1 // glycosylphosphatidylinositol specific phospholipase D1 // 6p22.1	GPLD1	NM_001503	NM_001503 // RefSeq // Homo sapiens glycosylphosphatidylinositol specific phospholipase	5.37842e-08	0.139836	-7.15124	HHSC down vs HepG2	1073.41	16.1107	0.0900535
39849	17019820	chr6	47845764	48036425	-	NM_001013732 // PTCHD4 // patched domain containing 4 // 6p12.3 // 442213 /// ENST00000	PTCHD4	NM_001013732	NM_001013732 // RefSeq // Homo sapiens patched domain containing 4 (PTCHD4), transcript	1.48438e-06	0.140211	-7.1321	HHSC down vs HepG2	351.687	16.0668	0.27411
17624	16798073	chr15	25265737	25281705	+	BC043194 // LOC100506965 // uncharacterized LOC100506965 // --- // 100506965	LOC100506965	BC043194	TCONS_00023880-XLOC_011183 // Rinn lincRNA // linc-GABRA5-7 chr15:+:25259469-25281705 /	3.42946e-07	0.140317	-7.12674	HHSC down vs HepG2	576.444	16.0545	0.167106
4777	16669481	chr1	142653718	142653799	+	---		---	ENST00000459390 // ENSEMBL // ncrna:miRNA chromosome:GRCh37:1:142653718:142653799:1 gen	4.825e-07	0.140539	-7.11545	HHSC down vs HepG2	513.874	16.0286	0.18715
6860	16691852	chr1	143438382	143438463	-	---		---	ENST00000459390 // ENSEMBL // ncrna:miRNA chromosome:GRCh37:1:142653718:142653799:1 gen	4.825e-07	0.140539	-7.11545	HHSC down vs HepG2	513.874	16.0286	0.18715
47641	17101025	chrUn	12803	12884	-	---		---	---	4.825e-07	0.140539	-7.11545	HHSC down vs HepG2	513.874	16.0286	0.18715
17384	16796237	chr14	94749650	94759608	-	NM_016186 // SERPINA10 // serpin peptidase inhibitor, clade A (alpha-1 antiproteinase,	SERPINA10	NM_016186	NM_016186 // RefSeq // Homo sapiens serpin peptidase inhibitor, clade A (alpha-1 antipr	2.55736e-07	0.140619	-7.11142	HHSC down vs HepG2	636.214	16.0194	0.151075
47214	17097000	chr9	112137746	112260593	-	NM_002829 // PTPN3 // protein tyrosine phosphatase, non-receptor type 3 // 9q31 // 5774	PTPN3	NM_002829	NM_002829 // RefSeq // Homo sapiens protein tyrosine phosphatase, non-receptor type 3 (	8.94563e-07	0.140854	-7.09955	HHSC down vs HepG2	417.323	15.9921	0.229924
2001	16654167	---	---	---	---	---		---	--- // --- // neg_control // --- // --- // --- // --- // --- // ---	7.67247e-06	0.140971	-7.09367	HHSC down vs HepG2	201.196	15.9786	0.476508
53132	17125592	chrU	1	486	+	---		---	---	3.65957e-07	0.141258	-7.07922	HHSC down vs HepG2	563.987	15.9453	0.169635
37779	17000518	chr5	137894659	137894728	-	AK023317 // HSPA9 // heat shock 70kDa protein 9 (mortalin) // 5q31.1 // 3313	HSPA9	AK023317	AK023317 // GenBank // Homo sapiens cDNA FLJ13255 fis, clone OVARC1000800, moderately s	9.82532e-06	0.141272	-7.07855	HHSC down vs HepG2	184.86	15.9438	0.517487
52097	17123512	chrU	1	260	+	---		---	---	1.5209e-08	0.141438	-7.07026	HHSC down vs HepG2	1638.12	15.9247	0.058328
48587	17110048	chrX	36040056	36040162	-	---		---	ENST00000384006 // ENSEMBL // ncrna:snRNA chromosome:GRCh37:X:36040056:36040162:-1 gene	0.000130527	0.141516	-7.06635	HHSC down vs HepG2	75.0369	15.9157	1.27263
50267	17119810	chrU	1	107	+	---		---	---	0.000130527	0.141516	-7.06635	HHSC down vs HepG2	75.0369	15.9157	1.27263
34573	16970859	chr4	139976629	139976732	+	---		---	ENST00000516694 // ENSEMBL // ncrna:snRNA chromosome:GRCh37:4:139976629:139976732:1 gen	1.58395e-06	0.141663	-7.05901	HHSC down vs HepG2	344.046	15.8988	0.277267
24102	16862986	chr19	45116940	45140081	+	NM_001205280 // IGSF23 // immunoglobulin superfamily, member 23 // 19q13.31 // 147710 /	IGSF23	NM_001205280	NM_001205280 // RefSeq // Homo sapiens immunoglobulin superfamily, member 23 (IGSF23),	1.65149e-08	0.141817	-7.05136	HHSC down vs HepG2	1593.61	15.8811	0.0597932
42240	17047849	chr7	81919393	81919478	+	---		---	ENST00000408335 // ENSEMBL // ncrna:miRNA chromosome:GRCh37:7:81919393:81919478:1 gene:	1.23652e-06	0.14183	-7.05071	HHSC down vs HepG2	374.099	15.8796	0.254687
37162	16994990	chr5	32234872	32234981	-	---		---	ENST00000362861 // ENSEMBL // ncrna:snRNA chromosome:GRCh37:5:32234872:32234981:-1 gene	3.49429e-05	0.141848	-7.04979	HHSC down vs HepG2	119.305	15.8775	0.798503
43123	17057305	chr7	44552134	44580914	-	NM_013389 // NPC1L1 // NPC1 (Niemann-Pick disease, type C1, gene)-like 1 // 7p13 // 298	NPC1L1	NM_013389	NM_013389 // RefSeq // Homo sapiens NPC1 (Niemann-Pick disease, type C1, gene)-like 1 (	2.14828e-07	0.141902	-7.04711	HHSC down vs HepG2	674.589	15.8713	0.141165
41778	17043371	chr7	6097131	6097235	+	---		---	ENST00000517120 // ENSEMBL // ncrna:snRNA chromosome:GRCh37:7:6097131:6097235:1 gene:EN	3.76921e-06	0.141918	-7.04634	HHSC down vs HepG2	256.384	15.8696	0.371385
42718	17053049	chr7	148730149	148730259	+	---		---	ENST00000365658 // ENSEMBL // ncrna:snRNA chromosome:GRCh37:7:148730149:148730259:1 gen	0.000135685	0.142035	-7.04051	HHSC down vs HepG2	74.0068	15.8561	1.28551
36043	16984186	chr5	38148582	38153817	+	---		---	TCONS_00009384-XLOC_004344 // Rinn lincRNA // linc-EGFLAM-1 chr5:+:38148581-38153817 //	6.03782e-06	0.142064	-7.03906	HHSC down vs HepG2	218.359	15.8528	0.435598
33667	16961839	chr3	179332563	179332666	-	---		---	ENST00000459278 // ENSEMBL // ncrna:snoRNA chromosome:GRCh37:3:179332563:179332666:-1 g	2.19859e-05	0.142116	-7.03651	HHSC down vs HepG2	140.101	15.8469	0.67866
12886	16752870	chr12	57828527	57845842	+	NM_005538 // INHBC // inhibin, beta C // 12q13.1 // 3626 /// ENST00000309668 // INHBC /	INHBC	NM_005538	NM_005538 // RefSeq // Homo sapiens inhibin, beta C (INHBC), mRNA. // chr12 // 100 // 8	0.000222986	0.142295	-7.02766	HHSC down vs HepG2	61.9186	15.8264	1.53361
5333	16675656	chr1	200023189	200023293	+	---		---	ENST00000517051 // ENSEMBL // ncrna:snRNA chromosome:GRCh37:1:200023189:200023293:1 gen	2.93006e-05	0.142364	-7.02423	HHSC down vs HepG2	126.834	15.8185	0.748311
31566	16938100	chr3	15381256	15381362	+	---		---	ENST00000364292 // ENSEMBL // ncrna:snRNA chromosome:GRCh37:3:15381256:15381362:1 gene:	4.18917e-05	0.143302	-6.97829	HHSC down vs HepG2	111.999	15.7122	0.841731
23151	16854130	chr18	14531675	14531781	-	---		---	ENST00000363262 // ENSEMBL // ncrna:snRNA chromosome:GRCh37:18:14531675:14531781:-1 gen	5.10612e-06	0.143343	-6.97628	HHSC down vs HepG2	231.206	15.7075	0.407625
47963	17104049	chrX	54840803	54840933	+	NR_002953 // SNORA11 // small nucleolar RNA, H/ACA box 11 // Xp11.21 // 677799 /// AK09	SNORA11	NR_002953	NR_002953 // RefSeq // Homo sapiens small nucleolar RNA, H/ACA box 11 (SNORA11), small	8.09353e-06	0.143521	-6.96764	HHSC down vs HepG2	197.552	15.6875	0.476457
42528	17051376	chr7	128784712	128809538	+	NM_178562 // TSPAN33 // tetraspanin 33 // 7q32.1 // 340348 /// ENST00000289407 // TSPAN	TSPAN33	NM_178562	NM_178562 // RefSeq // Homo sapiens tetraspanin 33 (TSPAN33), mRNA. // chr7 // 100 // 8	2.2113e-06	0.143833	-6.95249	HHSC down vs HepG2	307.281	15.6523	0.305629
28716	16909891	chr2	238482965	238510257	-	NM_022449 // RAB17 // RAB17, member RAS oncogene family // 2q37.3 // 64284 /// ENST0000	RAB17	NM_022449	NM_022449 // RefSeq // Homo sapiens RAB17, member RAS oncogene family (RAB17), transcri	8.31638e-07	0.144109	-6.9392	HHSC down vs HepG2	427.722	15.6215	0.219135
32462	16947958	chr3	171411001	171411104	+	---		---	ENST00000458788 // ENSEMBL // ncrna:snoRNA chromosome:GRCh37:3:171411001:171411104:1 ge	0.000175883	0.144218	-6.93393	HHSC down vs HepG2	67.4432	15.6092	1.38865
4484	16666448	chr1	78445226	78604133	+	ENST00000370759 // GIPC2 // GIPC PDZ domain containing family, member 2 // 1p31.1 // 54	GIPC2	ENST00000370759	ENST00000370759 // ENSEMBL // cdna:known chromosome:GRCh37:1:78511586:78604133:1 gene:E	2.77327e-07	0.144231	-6.93333	HHSC down vs HepG2	619.116	15.6078	0.151259
17625	16798080	chr15	25267530	25281638	+	---		---	TCONS_00023880-XLOC_011183 // Rinn lincRNA // linc-GABRA5-7 chr15:+:25259469-25281705 /	9.28236e-07	0.144265	-6.9317	HHSC down vs HepG2	412.15	15.604	0.227161
14133	16766923	chr12	63037762	63328817	-	ENST00000228705 // PPM1H // protein phosphatase, Mg2+/Mn2+ dependent, 1H // 12q14.1 //	PPM1H	ENST00000228705	ENST00000228705 // ENSEMBL // cdna:known chromosome:GRCh37:12:63038367:63328817:-1 gene	4.40908e-07	0.144313	-6.92939	HHSC down vs HepG2	529.71	15.5987	0.176686
50320	17119956	chrU	1	265	+	---		---	---	1.39393e-05	0.144595	-6.91589	HHSC down vs HepG2	163.942	15.5672	0.569736
9101	16713362	chr10	38332801	38332903	-	---		---	ENST00000516323 // ENSEMBL // ncrna:snRNA chromosome:GRCh37:10:38332801:38332903:-1 gen	3.22622e-05	0.144628	-6.9143	HHSC down vs HepG2	122.662	15.5635	0.761287
19326	16815807	chr16	10480949	10481598	+	ENST00000562396 // LOC100287628 // uncharacterized LOC100287628 // 16p13.2 // 100287628	LOC100287628	ENST00000562396	ENST00000562396 // ENSEMBL // cdna:known chromosome:GRCh37:16:10479918:10481598:1 gene:	1.16763e-05	0.144761	-6.90795	HHSC down vs HepG2	174.232	15.5488	0.53545
7900	16702007	chr10	5077549	5149878	+	ENST00000380554 // AKR1C3 // aldo-keto reductase family 1, member C3 (3-alpha hydroxyst	AKR1C3	ENST00000380554	ENST00000380554 // ENSEMBL // cdna:known chromosome:GRCh37:10:5135985:5149878:1 gene:EN	6.47509e-05	0.144824	-6.90493	HHSC down vs HepG2	96.1616	15.5417	0.969726
27485	16897218	chr2	46305154	46305967	-	---		---	ENST00000444077 // ENSEMBL // cdna:putative chromosome:GRCh37:2:46305154:46305967:-1 ge	6.43868e-05	0.144984	-6.89732	HHSC down vs HepG2	96.3523	15.524	0.966702
27223	16894359	chr2	9672371	9672474	-	---		---	ENST00000459017 // ENSEMBL // ncrna:snoRNA chromosome:GRCh37:2:9672371:9672474:-1 gene:	3.59227e-06	0.145136	-6.89007	HHSC down vs HepG2	260.611	15.5071	0.357017
45101	17076765	chr8	42231249	42234750	-	ENST00000220812 // DKK4 // dickkopf homolog 4 (Xenopus laevis) // 8p11.2-p11.1 // 27121	DKK4	ENST00000220812	ENST00000220812 // ENSEMBL // cdna:known chromosome:GRCh37:8:42231586:42234750:-1 gene:	1.75875e-05	0.145786	-6.85936	HHSC down vs HepG2	151.327	15.4354	0.612001
48372	17107695	chrX	149657801	149657922	+	---		---	ENST00000408077 // ENSEMBL // ncrna:miRNA chromosome:GRCh37:X:149657801:149657922:1 gen	8.60523e-06	0.146045	-6.8472	HHSC down vs HepG2	193.45	15.407	0.477858
19377	16816373	chr16	18582510	18609611	+	NR_003569 // ABCC6P1 // ATP-binding cassette, sub-family C, member 6 pseudogene 1 // 16	ABCC6P1	NR_003569	NR_003569 // RefSeq // Homo sapiens ATP-binding cassette, sub-family C, member 6 pseudo	2.47182e-07	0.146354	-6.83277	HHSC down vs HepG2	643.53	15.3732	0.143333
30167	16923625	chr21	45875369	45878739	+	NM_030891 // LRRC3 // leucine rich repeat containing 3 // 21q22.3 // 81543 /// ENST0000	LRRC3	NM_030891	NM_030891 // RefSeq // Homo sapiens leucine rich repeat containing 3 (LRRC3), mRNA. //	7.64169e-07	0.146533	-6.8244	HHSC down vs HepG2	440.107	15.3536	0.209316
3993	16661587	chr1	28807874	28807992	+	---		---	ENST00000408289 // ENSEMBL // ncrna:snRNA chromosome:GRCh37:1:28807874:28807992:1 gene:	7.35392e-07	0.146612	-6.82072	HHSC down vs HepG2	445.842	15.345	0.206508
9985	16722405	chr11	17073433	17074591	+	NR_045002 // OR7E14P // olfactory receptor, family 7, subfamily E, member 14 pseudogene	OR7E14P	NR_045002	NR_045002 // RefSeq // Homo sapiens olfactory receptor, family 7, subfamily E, member 1	7.99177e-07	0.147211	-6.79296	HHSC down vs HepG2	433.507	15.2798	0.211482
32338	16946813	chr3	148942375	148944127	+	---		---	TCONS_00006262-XLOC_002865 // Rinn lincRNA // linc-TM4SF4-3 chr3:+:148942374-148944122	5.03582e-07	0.147516	-6.77894	HHSC down vs HepG2	506.527	15.2469	0.180605
24639	16867915	chr19	7112266	7294011	-	NM_000208 // INSR // insulin receptor // 19p13.3-p13.2 // 3643 /// ENST00000302850 // I	INSR	NM_000208	NM_000208 // RefSeq // Homo sapiens insulin receptor (INSR), transcript variant 1, mRNA	2.33762e-07	0.147628	-6.77376	HHSC down vs HepG2	655.715	15.2347	0.139403
24110	16863074	chr19	45312338	45324678	+	NM_001013257 // BCAM // basal cell adhesion molecule (Lutheran blood group) // 19q13.2	BCAM	NM_001013257	NM_001013257 // RefSeq // Homo sapiens basal cell adhesion molecule (Lutheran blood gro	4.51035e-07	0.147804	-6.7657	HHSC down vs HepG2	525.676	15.2158	0.173671
15822	16781177	chr13	113621798	113623138	-	NR_034002 // MCF2L-AS1 // MCF2L antisense RNA 1 (non-protein coding) // 13q34 // 100289	MCF2L-AS1	NR_034002	NR_034002 // RefSeq // Homo sapiens MCF2L antisense RNA 1 (non-protein coding) (MCF2L-A	7.07177e-06	0.147997	-6.75687	HHSC down vs HepG2	206.883	15.195	0.440685
38369	17005996	chr6	28883422	28883521	+	---		---	ENST00000390938 // ENSEMBL // ncrna:snRNA chromosome:GRCh37:6:28883422:28883521:1 gene:	0.000244992	0.148045	-6.75472	HHSC down vs HepG2	59.8456	15.1899	1.52291
7424	16697528	chr1	197008321	197036397	-	NM_001994 // F13B // coagulation factor XIII, B polypeptide // 1q31-q32.1 // 2165 /// E	F13B	NM_001994	NM_001994 // RefSeq // Homo sapiens coagulation factor XIII, B polypeptide (F13B), mRNA	1.82056e-06	0.148079	-6.75316	HHSC down vs HepG2	328.206	15.1862	0.277623
47694	17101515	chrX	12167245	12167357	+	---		---	ENST00000384068 // ENSEMBL // ncrna:misc_RNA chromosome:GRCh37:X:12167245:12167357:1 ge	0.000111133	0.148539	-6.73224	HHSC down vs HepG2	79.4568	15.1369	1.14303
44280	17069150	chr8	58202111	58202208	+	---		---	ENST00000365395 // ENSEMBL // ncrna:snRNA chromosome:GRCh37:8:58202111:58202208:1 gene:	1.74937e-05	0.148746	-6.72285	HHSC down vs HepG2	151.607	15.1148	0.598185
49009	17114220	chrX	131502880	131623996	-	NM_133486 // MBNL3 // muscleblind-like splicing regulator 3 // Xq26.2 // 55796 /// NM_0	MBNL3	NM_133486	NM_133486 // RefSeq // Homo sapiens muscleblind-like splicing regulator 3 (MBNL3), tran	6.98674e-06	0.148846	-6.71835	HHSC down vs HepG2	207.74	15.1042	0.436243
49005	17114177	chrX	130836678	130964671	-	NR_026975 // LOC286467 // family with sequence similarity 195, member A pseudogene // X	LOC286467	NR_026975	NR_026975 // RefSeq // Homo sapiens family with sequence similarity 195, member A pseud	1.05007e-06	0.148903	-6.71579	HHSC down vs HepG2	395.34	15.0981	0.229142
42072	17046308	chr7	56168352	56168445	+	---		---	ENST00000458988 // ENSEMBL // ncrna:snoRNA chromosome:GRCh37:7:56168352:56168445:1 gene	1.35299e-05	0.148911	-6.7154	HHSC down vs HepG2	165.631	15.0972	0.546899
37458	16997615	chr5	79407050	79551898	-	NM_001174072 // SERINC5 // serine incorporator 5 // 5q14.1 // 256987 /// ENST0000051272	SERINC5	NM_001174072	NM_001174072 // RefSeq // Homo sapiens serine incorporator 5 (SERINC5), transcript vari	4.00674e-09	0.148944	-6.71392	HHSC down vs HepG2	2558.28	15.0937	0.0353998
33780	16963111	chr3	195249885	195250019	-	---		---	AK124014 // GenBank // Homo sapiens cDNA FLJ42020 fis, clone SPLEN2034252, weakly simil	5.21968e-05	0.149139	-6.70514	HHSC down vs HepG2	103.713	15.073	0.872002
29070	16913572	chr20	37078012	37078147	+	NR_002986 // SNORA60 // small nucleolar RNA, H/ACA box 60 // 20q11.23 // 677837 /// AK0	SNORA60	NR_002986	NR_002986 // RefSeq // Homo sapiens small nucleolar RNA, H/ACA box 60 (SNORA60), small	5.43889e-06	0.149393	-6.69378	HHSC down vs HepG2	226.282	15.0461	0.398957
22863	16851706	chr18	28652470	28652573	+	---		---	ENST00000459603 // ENSEMBL // ncrna:snoRNA chromosome:GRCh37:18:28652470:28652573:1 gen	1.40591e-06	0.149431	-6.69207	HHSC down vs HepG2	358.208	15.0421	0.251956
8082	16703713	chr10	31548528	31548633	+	ENST00000516670 // RN5S309 // RNA, 5S ribosomal 309 // --- // ---	RN5S309	ENST00000516670	ENST00000516670 // ENSEMBL // ncrna:rRNA chromosome:GRCh37:10:31548528:31548633:1 gene:	0.000132684	0.149469	-6.69037	HHSC down vs HepG2	74.5997	15.0381	1.2095
31262	16934585	---	---	---	---	---		---	--- // --- // pos_control // --- // --- // --- // --- // --- // ---	2.30933e-05	0.149684	-6.68072	HHSC down vs HepG2	137.74	15.0152	0.654067
11365	16736821	chr11	27387508	27494334	-	NM_018490 // LGR4 // leucine-rich repeat containing G protein-coupled receptor 4 // 11p	LGR4	NM_018490	NM_018490 // RefSeq // Homo sapiens leucine-rich repeat containing G protein-coupled re	1.03839e-08	0.150128	-6.66099	HHSC down vs HepG2	1861.05	14.9685	0.0482583
16101	16783124	chr14	31343720	31364271	+	NM_001135058 // COCH // coagulation factor C homolog, cochlin (Limulus polyphemus) // 1	COCH	NM_001135058	NM_001135058 // RefSeq // Homo sapiens coagulation factor C homolog, cochlin (Limulus p	5.56593e-06	0.150191	-6.65819	HHSC down vs HepG2	224.507	14.9619	0.39986
20773	16830235	chr17	6840594	6857728	+	ENST00000574183 // ALOX12P2 // arachidonate 12-lipoxygenase pseudogene 2 // --- // ---	ALOX12P2	ENST00000574183	TCONS_00025293-XLOC_012095 // Rinn lincRNA // linc-ALOX12-1 chr17:+:6840593-6857728 //	1.29673e-07	0.150658	-6.63756	HHSC down vs HepG2	799.175	14.9129	0.111963
3067	16656365	---	---	---	---	---		---	--- // --- // neg_control // --- // --- // --- // --- // --- // ---	0.00145927	0.150983	-6.62328	HHSC down vs HepG2	30.694	14.879	2.90852
52490	17124302	chrU	1	398	+	---		---	---	2.48211e-06	0.151125	-6.61703	HHSC down vs HepG2	295.474	14.8641	0.301836
30212	16924101	chr21	9907189	9968593	-	NR_038327 // TEKT4P2 // tektin 4 pseudogene 2 // 21p11.2 // 100132288 /// NR_038329 //	TEKT4P2	NR_038327	NR_038327 // RefSeq // Homo sapiens tektin 4 pseudogene 2 (TEKT4P2), transcript variant	3.32945e-06	0.151476	-6.60169	HHSC down vs HepG2	267.43	14.8277	0.33267
10729	16730501	chr11	101927694	101927748	+	---		---	ENST00000516870 // ENSEMBL // ncrna:snoRNA chromosome:GRCh37:11:101927694:101927748:1 g	8.62371e-05	0.151717	-6.59121	HHSC down vs HepG2	86.9263	14.8027	1.02174
20764	16830171	chr17	6110483	6110589	+	---		---	ENST00000383891 // ENSEMBL // ncrna:snRNA chromosome:GRCh37:17:6110483:6110589:1 gene:E	0.00054844	0.151832	-6.58621	HHSC down vs HepG2	44.5255	14.7908	1.99312
2936	16656099	---	---	---	---	---		---	--- // --- // neg_control // --- // --- // --- // --- // --- // ---	1.97118e-06	0.151854	-6.58525	HHSC down vs HepG2	319.487	14.7885	0.27773
19644	16819152	chr16	55827318	55828070	+	ENST00000565568 // LOC100653057 // liver carboxylesterase 1-like // --- // 100653057 //	LOC100653057	ENST00000565568	TCONS_l2_00009765-XLOC_l2_005236 // Broad TUCP // linc-GNAO1-2 chr16:+:55819980-5582737	1.38342e-05	0.152213	-6.56972	HHSC down vs HepG2	164.369	14.7515	0.538477
29521	16917822	chr20	22561642	22566101	-	NM_021784 // FOXA2 // forkhead box A2 // 20p11 // 3170 /// NM_153675 // FOXA2 // forkhe	FOXA2	NM_021784	NM_021784 // RefSeq // Homo sapiens forkhead box A2 (FOXA2), transcript variant 1, mRNA	2.65074e-06	0.152246	-6.56833	HHSC down vs HepG2	288.957	14.7482	0.306235
26439	16886105	chr2	138721590	138774299	+	NM_006895 // HNMT // histamine N-methyltransferase // 2q22.1 // 3176 /// ENST0000041011	HNMT	NM_006895	NM_006895 // RefSeq // Homo sapiens histamine N-methyltransferase (HNMT), transcript va	1.00359e-05	0.15249	-6.55779	HHSC down vs HepG2	183.521	14.723	0.481352
42082	17046347	chr7	57710228	57712559	+	XM_003120037 // LOC100287633 // protein FAM27E2-like // 7p11.2 // 100287633	LOC100287633	XM_003120037	ENST00000440618 // ENSEMBL // cdna:pseudogene chromosome:GRCh37:7:57710227:57710560:1 g	2.77018e-06	0.152549	-6.55528	HHSC down vs HepG2	284.667	14.717	0.310194
43032	17056491	chr7	32772593	32772689	-	NR_037514 // MIR550B2 // microRNA 550b-2 // --- // 100500830	MIR550B2	NR_037514	NR_037514 // RefSeq // Homo sapiens microRNA 550b-2 (MIR550B2), microRNA. // chr7 // 10	1.39078e-05	0.1528	-6.54451	HHSC down vs HepG2	164.069	14.6913	0.537261
45336	17078887	chr8	89408666	89408776	-	ENST00000516095 // RN5S272 // RNA, 5S ribosomal 272 // --- // ---	RN5S272	ENST00000516095	ENST00000516095 // ENSEMBL // ncrna:rRNA chromosome:GRCh37:8:89408666:89408776:-1 gene:	8.9074e-06	0.153024	-6.53492	HHSC down vs HepG2	191.177	14.6684	0.460359
25612	16877463	chr2	17720393	17838285	+	ENST00000406397 // VSNL1 // visinin-like 1 // 2p24.3 // 7447 /// NM_003385 // VSNL1 //	VSNL1	ENST00000406397	ENST00000406397 // ENSEMBL // cdna:known chromosome:GRCh37:2:17722427:17838285:1 gene:E	7.47473e-05	0.153867	-6.49912	HHSC down vs HepG2	91.4244	14.5826	0.95703
12098	16744442	chr11	112473077	112473175	-	---		---	ENST00000391095 // ENSEMBL // ncrna:snoRNA chromosome:GRCh37:11:112473077:112473175:-1	5.44721e-06	0.153916	-6.49704	HHSC down vs HepG2	226.164	14.5777	0.386737
35116	16975657	chr4	47307951	47308054	-	---		---	ENST00000459312 // ENSEMBL // ncrna:snoRNA chromosome:GRCh37:4:47307951:47308054:-1 gen	0.000965455	0.154048	-6.49148	HHSC down vs HepG2	35.9869	14.5643	2.42827
4968	16671457	chr1	154377669	154441926	+	NM_000565 // IL6R // interleukin 6 receptor // 1q21 // 3570 /// ENST00000368485 // IL6R	IL6R	NM_000565	NM_000565 // RefSeq // Homo sapiens interleukin 6 receptor (IL6R), transcript variant 1	0.000586008	0.15413	-6.48801	HHSC down vs HepG2	43.4398	14.556	2.01051
30227	16924174	chr21	15017096	15017171	-	NR_036165 // MIR3118-5 // microRNA 3118-5 // --- // 100422890 /// NR_036165 // MIR3118-	MIR3118-5	NR_036165	NR_036165 // RefSeq // Homo sapiens microRNA 3118-5 (MIR3118-5), microRNA. // chr21 //	4.75313e-06	0.154168	-6.48645	HHSC down vs HepG2	236.92	14.5522	0.368536
47578	17100749	chrUn	104742	104817	+	---		---	---	4.75313e-06	0.154168	-6.48645	HHSC down vs HepG2	236.92	14.5522	0.368536
4397	16665461	chr1	63063158	63071830	+	ENST00000371129 // ANGPTL3 // angiopoietin-like 3 // 1p31.1-p22.3 // 27329 /// NM_01449	ANGPTL3	ENST00000371129	ENST00000371129 // ENSEMBL // cdna:known chromosome:GRCh37:1:63063158:63071830:1 gene:E	0.0013837	0.154265	-6.48233	HHSC down vs HepG2	31.335	14.5424	2.78456
34658	16971465	chr4	152588376	152591654	+	---		---	TCONS_00008904-XLOC_003734 // Rinn lincRNA // linc-ARFIP1-8 chr4:+:152588606-152591639	2.98772e-07	0.154442	-6.4749	HHSC down vs HepG2	603.805	14.5245	0.14433
10592	16729155	chr11	75428864	75444003	+	ENST00000198801 // MOGAT2 // monoacylglycerol O-acyltransferase 2 // 11q13.5 // 80168 /	MOGAT2	ENST00000198801	ENST00000198801 // ENSEMBL // cdna:known chromosome:GRCh37:11:75428864:75442660:1 gene:	2.85832e-05	0.154618	-6.46756	HHSC down vs HepG2	127.929	14.5069	0.680385
144	16650281	---	---	---	---	---		---	--- // --- // neg_control // --- // --- // --- // --- // --- // ---	1.12658e-06	0.15463	-6.46704	HHSC down vs HepG2	386.058	14.5056	0.225442
40187	17023642	chr6	132029581	132032206	-	NM_001145659 // CTAGE9 // CTAGE family, member 9 // 6q23.2 // 643854 /// ENST0000031409	CTAGE9	NM_001145659	NM_001145659 // RefSeq // Homo sapiens CTAGE family, member 9 (CTAGE9), mRNA. // chr6 /	1.51199e-06	0.154737	-6.46259	HHSC down vs HepG2	349.501	14.4949	0.248839
45618	17081518	chr8	135817119	135817188	-	NR_029599 // MIR30D // microRNA 30d // 8q24.22 // 407033	MIR30D	NR_029599	NR_029599 // RefSeq // Homo sapiens microRNA 30d (MIR30D), microRNA. // chr8 // 100 //	0.000142135	0.154848	-6.45793	HHSC down vs HepG2	72.79	14.4837	1.19388
18823	16810743	chr15	65619465	65670378	-	NM_004884 // IGDCC3 // immunoglobulin superfamily, DCC subclass, member 3 // 15q22.3-q2	IGDCC3	NM_004884	NM_004884 // RefSeq // Homo sapiens immunoglobulin superfamily, DCC subclass, member 3	3.22772e-05	0.155054	-6.44937	HHSC down vs HepG2	122.643	14.4631	0.707575
20899	16831787	chr17	18049866	18049969	+	---		---	ENST00000459354 // ENSEMBL // ncrna:snoRNA chromosome:GRCh37:17:18049866:18049969:1 gen	1.68769e-06	0.155164	-6.44479	HHSC down vs HepG2	336.737	14.4521	0.257509
42261	17048072	chr7	89783689	89794143	+	NM_012449 // STEAP1 // six transmembrane epithelial antigen of the prostate 1 // 7q21 /	STEAP1	NM_012449	NM_012449 // RefSeq // Homo sapiens six transmembrane epithelial antigen of the prostat	1.79295e-06	0.155625	-6.42572	HHSC down vs HepG2	329.91	14.4062	0.262002
11536	16738512	chr11	57252004	57283259	-	ENST00000278426 // SLC43A1 // solute carrier family 43, member 1 // 11q12.1 // 8501 ///	SLC43A1	ENST00000278426	ENST00000278426 // ENSEMBL // cdna:known chromosome:GRCh37:11:57252007:57283259:-1 gene	2.36274e-07	0.155701	-6.42255	HHSC down vs HepG2	653.363	14.3985	0.132225
33026	16954606	chr3	51645454	51645578	-	---		---	ENST00000408088 // ENSEMBL // ncrna:snRNA chromosome:GRCh37:3:51645454:51645578:-1 gene	1.05214e-05	0.155959	-6.41194	HHSC down vs HepG2	180.572	14.373	0.477581
34298	16968122	chr4	78978724	79465423	+	NM_025074 // FRAS1 // Fraser syndrome 1 // 4q21.21 // 80144 /// ENST00000264895 // FRAS	FRAS1	NM_025074	NM_025074 // RefSeq // Homo sapiens Fraser syndrome 1 (FRAS1), transcript variant 1, mR	3.75704e-07	0.156059	-6.40782	HHSC down vs HepG2	559.022	14.363	0.154159
44615	17072295	chr8	123793633	123986755	+	ENST00000314393 // ZHX2 // zinc fingers and homeoboxes 2 // 8q24.13 // 22882 /// NM_014	ZHX2	ENST00000314393	ENST00000314393 // ENSEMBL // cdna:known chromosome:GRCh37:8:123793633:123986750:1 gene	2.01992e-08	0.156193	-6.40232	HHSC down vs HepG2	1489.8	14.3497	0.0577918
25538	16876831	chr2	9119024	9119128	+	---		---	ENST00000459489 // ENSEMBL // ncrna:snoRNA chromosome:GRCh37:2:9119024:9119128:1 gene:E	6.19456e-06	0.156366	-6.39526	HHSC down vs HepG2	216.457	14.3327	0.39729
51461	17122240	chrU	1	409	+	---		---	---	3.21264e-07	0.15669	-6.38201	HHSC down vs HepG2	589.246	14.3007	0.145616
17622	16798069	chr15	25244117	25244225	+	ENST00000551312 // PAR-SN // paternally expressed transcript PAR-SN // 15q11.2 // 34774	PAR-SN	ENST00000551312	ENST00000551312 // ENSEMBL // cdna:known chromosome:GRCh37:15:25200181:25245423:1 gene:	9.44097e-06	0.156778	-6.37844	HHSC down vs HepG2	187.405	14.292	0.457576
48561	17109804	chrX	23791109	23801073	-	---		---	TCONS_00017047-XLOC_008133 // Rinn lincRNA // linc-ACOT9-1 chrX:-:23791108-23801073 //	5.02956e-06	0.156965	-6.37086	HHSC down vs HepG2	232.4	14.2737	0.368513
45113	17076859	chr8	48043404	48043510	-	---		---	ENST00000364116 // ENSEMBL // ncrna:snRNA chromosome:GRCh37:8:48043404:48043510:-1 gene	4.84364e-05	0.157029	-6.36823	HHSC down vs HepG2	106.462	14.2673	0.80408
28550	16908154	chr2	216903111	216947678	-	NM_018441 // PECR // peroxisomal trans-2-enoyl-CoA reductase // 2q35 // 55825 /// ENST0	PECR	NM_018441	NM_018441 // RefSeq // Homo sapiens peroxisomal trans-2-enoyl-CoA reductase (PECR), mRN	3.76744e-06	0.157182	-6.36205	HHSC down vs HepG2	256.425	14.2524	0.333486
17706	16798341	chr15	25451409	25451490	+	NR_003312 // SNORD115-20 // small nucleolar RNA, C/D box 115-20 // 15q11.2 // 100033460	SNORD115-20	NR_003312	NR_003312 // RefSeq // Homo sapiens small nucleolar RNA, C/D box 115-20 (SNORD115-20),	1.62009e-06	0.157442	-6.35156	HHSC down vs HepG2	341.428	14.227	0.250014
48919	17113441	chrX	112244247	112244356	-	---		---	ENST00000459560 // ENSEMBL // ncrna:snoRNA chromosome:GRCh37:X:112244247:112244356:-1 g	4.72832e-05	0.157837	-6.33563	HHSC down vs HepG2	107.363	14.1883	0.79292
15180	16775583	chr13	78197507	78197607	+	ENST00000384073 // RNY3P7 // RNA, Ro-associated Y3 pseudogene 7 // --- // ---	RNY3P7	ENST00000384073	ENST00000384073 // ENSEMBL // ncrna:misc_RNA chromosome:GRCh37:13:78197507:78197607:1 g	4.43164e-05	0.157889	-6.33358	HHSC down vs HepG2	109.821	14.1834	0.774899
8648	16709065	chr10	110759920	110778745	+	---		---	TCONS_00018332-XLOC_008610 // Rinn lincRNA // linc-ADD3-1 chr10:+:110759919-110778745 /	0.000501943	0.158076	-6.32608	HHSC down vs HepG2	46.0153	14.1652	1.84702
45812	17083851	chr9	19073841	19073944	+	---		---	ENST00000517134 // ENSEMBL // ncrna:snRNA chromosome:GRCh37:9:19073841:19073944:1 gene:	1.03482e-06	0.158082	-6.32583	HHSC down vs HepG2	397.298	14.1646	0.213914
52095	17123508	chrU	1	852	+	---		---	---	3.00838e-06	0.15832	-6.31634	HHSC down vs HepG2	276.804	14.1415	0.306531
38247	17005167	chr6	17619764	17619865	+	---		---	ENST00000384154 // ENSEMBL // ncrna:snRNA chromosome:GRCh37:6:17619764:17619865:1 gene:	6.84704e-07	0.158486	-6.30971	HHSC down vs HepG2	456.709	14.1254	0.185572
18744	16809746	chr15	56566728	56566834	-	---		---	ENST00000362914 // ENSEMBL // ncrna:snRNA chromosome:GRCh37:15:56566728:56566834:-1 gen	0.000741629	0.158558	-6.30683	HHSC down vs HepG2	39.7691	14.1184	2.13006
29930	16921511	chr21	14993898	14994004	+	---		---	ENST00000384745 // ENSEMBL // ncrna:snRNA chromosome:GRCh37:21:14993898:14994004:1 gene	1.19731e-05	0.158705	-6.30099	HHSC down vs HepG2	172.737	14.1042	0.489909
47580	17100764	chrUn	127840	127946	-	---		---	---	1.19731e-05	0.158705	-6.30099	HHSC down vs HepG2	172.737	14.1042	0.489909
28457	16907115	chr2	201450191	201450283	-	---		---	ENST00000401149 // ENSEMBL // ncrna:miRNA chromosome:GRCh37:2:201450191:201450283:-1 ge	1.23036e-05	0.159386	-6.27409	HHSC down vs HepG2	171.129	14.0387	0.492216
38619	17008529	chr6	41754178	41755563	+	ENST00000335515 // TOMM6 // translocase of outer mitochondrial membrane 6 homolog (yeas	TOMM6	ENST00000335515	ENST00000335515 // ENSEMBL // cdna:known chromosome:GRCh37:6:41748684:41757633:1 gene:E	0.000424538	0.159448	-6.27163	HHSC down vs HepG2	48.9551	14.0327	1.71987
26366	16885425	chr2	128569621	128570335	+	---		---	TCONS_00003866-XLOC_001664 // Rinn lincRNA // linc-UGGT1 chr2:+:128569620-128570335 //	0.00023658	0.159561	-6.26721	HHSC down vs HepG2	60.6076	14.0219	1.38814
18740	16809659	chr15	55903738	56035288	-	NM_173814 // PRTG // protogenin // 15q21.3 // 283659 /// ENST00000389286 // PRTG // pro	PRTG	NM_173814	NM_173814 // RefSeq // Homo sapiens protogenin (PRTG), mRNA. // chr15 // 100 // 86 // 1	1.85885e-09	0.159568	-6.26692	HHSC down vs HepG2	3306.21	14.0212	0.0254453
7750	16700798	chr1	235710985	235814054	-	NM_001098722 // GNG4 // guanine nucleotide binding protein (G protein), gamma 4 // 1q42	GNG4	NM_001098722	NM_001098722 // RefSeq // Homo sapiens guanine nucleotide binding protein (G protein),	1.21147e-06	0.159738	-6.26026	HHSC down vs HepG2	376.696	14.005	0.223071
30514	16926610	chr21	47556176	47575481	-	NM_206965 // FTCD // formiminotransferase cyclodeaminase // 21q22.3 // 10841 /// NM_006	FTCD	NM_206965	NM_206965 // RefSeq // Homo sapiens formiminotransferase cyclodeaminase (FTCD), transcr	1.92148e-07	0.160175	-6.24318	HHSC down vs HepG2	700.348	13.9633	0.119626
20341	16826241	chr16	47154830	47154932	-	---		---	ENST00000458876 // ENSEMBL // ncrna:snoRNA chromosome:GRCh37:16:47154830:47154932:-1 ge	8.21122e-05	0.160309	-6.23795	HHSC down vs HepG2	88.4441	13.9505	0.946396
36204	16985964	chr5	71465294	71465367	+	NR_039967 // MIR4803 // microRNA 4803 // --- // 100616377	MIR4803	NR_039967	NR_039967 // RefSeq // Homo sapiens microRNA 4803 (MIR4803), microRNA. // chr5 // 100 /	9.27905e-06	0.160431	-6.23321	HHSC down vs HepG2	188.519	13.939	0.443634
23723	16859132	chr19	15674424	15773634	+	ENST00000221307 // CYP4F3 // cytochrome P450, family 4, subfamily F, polypeptide 3 // 1	CYP4F3	ENST00000221307	ENST00000221307 // ENSEMBL // cdna:known chromosome:GRCh37:19:15751707:15773634:1 gene:	4.67824e-06	0.160535	-6.22917	HHSC down vs HepG2	238.205	13.9291	0.350851
15963	16782008	chr14	22944306	22944365	+	ENST00000390479 // TRAJ61 // T cell receptor alpha joining 61 (non-functional) // --- /	TRAJ61	ENST00000390479	ENST00000390479 // ENSEMBL // cdna:known chromosome:GRCh37:14:22944306:22944365:1 gene:	3.07383e-06	0.160694	-6.223	HHSC down vs HepG2	274.788	13.914	0.303812
23772	16859763	chr19	18284579	18288927	+	NM_006332 // IFI30 // interferon, gamma-inducible protein 30 // 19p13.1 // 10437 /// EN	IFI30	NM_006332	NM_006332 // RefSeq // Homo sapiens interferon, gamma-inducible protein 30 (IFI30), mRN	6.68382e-07	0.160816	-6.21827	HHSC down vs HepG2	460.439	13.9024	0.181163
18653	16808553	chr15	45219798	45219901	-	---		---	ENST00000516308 // ENSEMBL // ncrna:snRNA chromosome:GRCh37:15:45219798:45219901:-1 gen	0.000176696	0.160873	-6.21607	HHSC down vs HepG2	67.3317	13.897	1.23838
33653	16961740	chr3	177221091	177221340	-	---		---	ENST00000516219 // ENSEMBL // ncrna:misc_RNA chromosome:GRCh37:3:177221091:177221340:-1	6.15893e-05	0.161324	-6.19872	HHSC down vs HepG2	97.8675	13.8545	0.849385
6465	16687737	chr1	56960419	57110974	-	NM_003713 // PPAP2B // phosphatidic acid phosphatase type 2B // 1p32.2 // 8613 /// ENST	PPAP2B	NM_003713	NM_003713 // RefSeq // Homo sapiens phosphatidic acid phosphatase type 2B (PPAP2B), mRN	2.93993e-08	0.161342	-6.198	HHSC down vs HepG2	1313.99	13.8528	0.0632553
5515	16677678	chr1	220863187	220872499	+	ENST00000294889 // C1orf115 // chromosome 1 open reading frame 115 // 1q41 // 79762 ///	C1orf115	ENST00000294889	ENST00000294889 // ENSEMBL // cdna:known chromosome:GRCh37:1:220863187:220872499:1 gene	1.3107e-08	0.161597	-6.18824	HHSC down vs HepG2	1721.65	13.8289	0.048194
22815	16851247	chr18	14190699	14190805	+	---		---	ENST00000391027 // ENSEMBL // ncrna:snRNA chromosome:GRCh37:18:14190699:14190805:1 gene	2.1491e-06	0.161638	-6.18666	HHSC down vs HepG2	310.267	13.825	0.26735
45462	17079997	chr8	105318737	105331133	-	---		---	TCONS_00015131-XLOC_007178 // Rinn lincRNA // linc-SLC25A32-3 chr8:-:105318736-10533113	2.41487e-05	0.161936	-6.17529	HHSC down vs HepG2	135.626	13.7971	0.610371
22145	16844509	chr17	39078948	39093836	-	NM_015515 // KRT23 // keratin 23 (histone deacetylase inducible) // 17q21.2 // 25984 //	KRT23	NM_015515	NM_015515 // RefSeq // Homo sapiens keratin 23 (histone deacetylase inducible) (KRT23),	2.01838e-05	0.161953	-6.17465	HHSC down vs HepG2	144.304	13.7955	0.573602
19939	16821970	chr16	89509726	89509832	+	---		---	ENST00000517078 // ENSEMBL // ncrna:snRNA chromosome:GRCh37:16:89509726:89509832:1 gene	0.000125863	0.161988	-6.17329	HHSC down vs HepG2	76.0159	13.7922	1.08863
41889	17044442	chr7	26331515	26413949	+	NR_037670 // SNX10 // sorting nexin 10 // 7p15.2 // 29887 /// NM_001199835 // SNX10 //	SNX10	NR_037670	NR_037670 // RefSeq // Homo sapiens sorting nexin 10 (SNX10), transcript variant 5, non	0.000269708	0.162167	-6.16647	HHSC down vs HepG2	57.7948	13.7754	1.4301
8132	16704114	chr10	43100606	43100711	+	---		---	ENST00000515974 // ENSEMBL // ncrna:snRNA chromosome:GRCh37:10:43100606:43100711:1 gene	0.000731476	0.162502	-6.15378	HHSC down vs HepG2	39.9761	13.7442	2.06287
30394	16925508	chr21	38437942	43816955	-	NR_046020 // TMPRSS3 // transmembrane protease, serine 3 // 21q22.3 // 64699 /// ENST00	TMPRSS3	NR_046020	NR_046020 // RefSeq // Homo sapiens transmembrane protease, serine 3 (TMPRSS3), transcr	3.29478e-06	0.162626	-6.14907	HHSC down vs HepG2	268.383	13.7326	0.307009
27041	16892523	chr2	234197322	234197587	+	NR_003006 // SCARNA6 // small Cajal body-specific RNA 6 // 2q37.1 // 677772	SCARNA6	NR_003006	NR_003006 // RefSeq // Homo sapiens small Cajal body-specific RNA 6 (SCARNA6), guide RN	2.55618e-07	0.162647	-6.14829	HHSC down vs HepG2	636.313	13.7308	0.129472
15443	16777944	chr13	32974860	33002315	-	NM_052818 // N4BP2L1 // NEDD4 binding protein 2-like 1 // 13q13.1 // 90634 /// NM_00107	N4BP2L1	NM_052818	NM_052818 // RefSeq // Homo sapiens NEDD4 binding protein 2-like 1 (N4BP2L1), transcrip	7.10433e-06	0.162726	-6.14532	HHSC down vs HepG2	206.558	13.7234	0.398632
39417	17015817	chr6	15324598	15324703	-	---		---	ENST00000364649 // ENSEMBL // ncrna:snRNA chromosome:GRCh37:6:15324598:15324703:-1 gene	9.84121e-05	0.162888	-6.13917	HHSC down vs HepG2	82.9582	13.7083	0.991461
1425	16652981	---	---	---	---	---		---	--- // --- // neg_control // --- // --- // --- // --- // --- // ---	0.0013549	0.162983	-6.13562	HHSC down vs HepG2	31.5918	13.6996	2.60186
46147	17086728	chr9	93695308	93696328	+	---		---	TCONS_00016064-XLOC_007453 // Rinn lincRNA // linc-CENPP-9 chr9:+:93695307-93696328 //	0.00014721	0.16305	-6.13309	HHSC down vs HepG2	71.8831	13.6933	1.14297
42298	17048576	chr7	94536514	94925727	+	NM_001166160 // PPP1R9A // protein phosphatase 1, regulatory subunit 9A // 7q21.3 // 55	PPP1R9A	NM_001166160	NM_001166160 // RefSeq // Homo sapiens protein phosphatase 1, regulatory subunit 9A (PP	6.51048e-08	0.163065	-6.13253	HHSC down vs HepG2	1006.87	13.692	0.0815915
9268	16715053	chr10	70671409	70671515	-	---		---	ENST00000384128 // ENSEMBL // ncrna:snRNA chromosome:GRCh37:10:70671409:70671515:-1 gen	0.000184147	0.163275	-6.12464	HHSC down vs HepG2	66.3399	13.6725	1.23659
48678	17110948	chrX	50108408	50213737	-	NM_001013742 // DGKK // diacylglycerol kinase, kappa // Xp11.22 // 139189 /// AB183864	DGKK	NM_001013742	NM_001013742 // RefSeq // Homo sapiens diacylglycerol kinase, kappa (DGKK), mRNA. // ch	0.000109573	0.163388	-6.1204	HHSC down vs HepG2	79.8568	13.6621	1.02649
51462	17122242	chrU	1	326	+	---		---	---	2.0757e-08	0.16357	-6.1136	HHSC down vs HepG2	1476.29	13.6453	0.0554578
18859	16811002	chr15	67276460	67351591	-	---		---	TCONS_00024143-XLOC_011510 // Rinn lincRNA // linc-LCTL-2 chr15:-:67276459-67280258 //	2.53542e-06	0.16368	-6.10947	HHSC down vs HepG2	293.352	13.6351	0.278883
40573	17027400	chr6_cox_hap2	1643110	1652600	+	NM_033229 // TRIM15 // tripartite motif containing 15 // 6p21.3 // 89870 /// ENST000004	TRIM15	NM_033229	NM_033229 // RefSeq // Homo sapiens tripartite motif containing 15 (TRIM15), mRNA. // c	4.58264e-09	0.16384	-6.1035	HHSC down vs HepG2	2446.05	13.6204	0.03341
43018	17056326	chr7	30329410	30329506	-	NR_037513 // MIR550B1 // microRNA 550b-1 // --- // 100500883	MIR550B1	NR_037513	NR_037513 // RefSeq // Homo sapiens microRNA 550b-1 (MIR550B1), microRNA. // chr7 // 10	0.000491382	0.164342	-6.08489	HHSC down vs HepG2	46.3795	13.5744	1.75609
48674	17110930	chrX	49709947	49710053	-	---		---	ENST00000364471 // ENSEMBL // ncrna:snRNA chromosome:GRCh37:X:49709947:49710053:-1 gene	3.54039e-05	0.164647	-6.0736	HHSC down vs HepG2	118.762	13.5465	0.684389
17580	16797665	chr15	21038124	21038198	+	NR_036134 // MIR3118-4 // microRNA 3118-4 // --- // 100422935 /// NR_036269 // MIR3118-	MIR3118-4	NR_036134	NR_036134 // RefSeq // Homo sapiens microRNA 3118-4 (MIR3118-4), microRNA. // chr15 //	5.57416e-06	0.164652	-6.07342	HHSC down vs HepG2	224.394	13.5461	0.362205
17585	16797688	chr15	22049274	22049348	+	NR_036134 // MIR3118-4 // microRNA 3118-4 // --- // 100422935 /// NR_036269 // MIR3118-	MIR3118-4	NR_036134	NR_036134 // RefSeq // Homo sapiens microRNA 3118-4 (MIR3118-4), microRNA. // chr15 //	5.57416e-06	0.164652	-6.07342	HHSC down vs HepG2	224.394	13.5461	0.362205
32785	16951354	chr3	17084268	17085684	-	ENST00000414844 // PLCL2-AS1 // PLCL2 antisense RNA 1 (non-protein coding) // --- // --	PLCL2-AS1	ENST00000414844	ENST00000414844 // ENSEMBL // cdna:known chromosome:GRCh37:3:17084268:17085684:-1 gene:	7.57261e-06	0.1647	-6.07166	HHSC down vs HepG2	202.099	13.5418	0.402033
51678	17122674	chrU	1	347	+	---		---	---	0.000103437	0.164735	-6.07037	HHSC down vs HepG2	81.5067	13.5386	0.996622
30599	16927586	chr22	21765339	21765415	+	---		---	ENST00000516011 // ENSEMBL // ncrna:snoRNA chromosome:GRCh37:22:20434077:20434153:-1 ge	0.000576671	0.164914	-6.06376	HHSC down vs HepG2	43.7008	13.5222	1.85656
31055	16932519	chr22	20434077	20434153	-	---		---	ENST00000516011 // ENSEMBL // ncrna:snoRNA chromosome:GRCh37:22:20434077:20434153:-1 ge	0.000576671	0.164914	-6.06376	HHSC down vs HepG2	43.7008	13.5222	1.85656
31079	16932802	chr22	21878047	21878123	-	---		---	ENST00000516011 // ENSEMBL // ncrna:snoRNA chromosome:GRCh37:22:20434077:20434153:-1 ge	0.000576671	0.164914	-6.06376	HHSC down vs HepG2	43.7008	13.5222	1.85656
4005	16661687	chr1	29213603	29446613	+	NM_203342 // EPB41 // erythrocyte membrane protein band 4.1 (elliptocytosis 1, RH-linke	EPB41	NM_203342	NM_203342 // RefSeq // Homo sapiens erythrocyte membrane protein band 4.1 (elliptocytos	1.07133e-05	0.16492	-6.06354	HHSC down vs HepG2	179.456	13.5217	0.452089
51703	17122724	chrU	1	1281	+	---		---	---	5.39354e-07	0.164999	-6.06064	HHSC down vs HepG2	494.953	13.5145	0.163828
27569	16897973	chr2	61167548	61245389	-	NM_144709 // PUS10 // pseudouridylate synthase 10 // 2p16.1 // 150962 /// ENST000003167	PUS10	NM_144709	NM_144709 // RefSeq // Homo sapiens pseudouridylate synthase 10 (PUS10), mRNA. // chr2	3.16059e-07	0.164999	-6.06063	HHSC down vs HepG2	592.492	13.5145	0.136857
40465	17026159	chr6_apd_hap1	1371202	1380692	+	NM_033229 // TRIM15 // tripartite motif containing 15 // 6p21.3 // 89870 /// ENST000004	TRIM15	NM_033229	NM_033229 // RefSeq // Homo sapiens tripartite motif containing 15 (TRIM15), mRNA. // c	6.67742e-09	0.165021	-6.05984	HHSC down vs HepG2	2156.96	13.5125	0.0375876
40786	17030243	chr6_dbb_hap3	1424692	1434182	+	NM_033229 // TRIM15 // tripartite motif containing 15 // 6p21.3 // 89870 /// ENST000004	TRIM15	NM_033229	NM_033229 // RefSeq // Homo sapiens tripartite motif containing 15 (TRIM15), mRNA. // c	6.67742e-09	0.165021	-6.05984	HHSC down vs HepG2	2156.96	13.5125	0.0375876
40986	17032940	chr6_mann_hap4	1479528	1489018	+	NM_033229 // TRIM15 // tripartite motif containing 15 // 6p21.3 // 89870 /// ENST000004	TRIM15	NM_033229	NM_033229 // RefSeq // Homo sapiens tripartite motif containing 15 (TRIM15), mRNA. // c	6.67742e-09	0.165021	-6.05984	HHSC down vs HepG2	2156.96	13.5125	0.0375876
10857	16732043	chr11	118781417	118781496	+	NR_039713 // MIR4492 // microRNA 4492 // --- // 100616376	MIR4492	NR_039713	NR_039713 // RefSeq // Homo sapiens microRNA 4492 (MIR4492), microRNA. // chr11 // 100	4.32184e-06	0.165201	-6.05325	HHSC down vs HepG2	244.721	13.4962	0.330896
17621	16798067	chr15	25230007	25233379	+	NR_022008 // PAR5 // Prader-Willi/Angelman syndrome-5 // 15q11-q13 // 8123 /// NR_00129	PAR5	NR_022008	NR_022008 // RefSeq // Homo sapiens Prader-Willi/Angelman syndrome-5 (PAR5), non-coding	5.68423e-06	0.165246	-6.05159	HHSC down vs HepG2	222.902	13.4921	0.363176
41168	17035100	chr6_mcf_hap5	1512864	1522354	+	NM_033229 // TRIM15 // tripartite motif containing 15 // 6p21.3 // 89870 /// ENST000004	TRIM15	NM_033229	NM_033229 // RefSeq // Homo sapiens tripartite motif containing 15 (TRIM15), mRNA. // c	4.03496e-09	0.165661	-6.03641	HHSC down vs HepG2	2552.29	13.4545	0.0316292
41361	17037729	chr6_qbl_hap6	1423930	1433420	+	NM_033229 // TRIM15 // tripartite motif containing 15 // 6p21.3 // 89870 /// ENST000004	TRIM15	NM_033229	NM_033229 // RefSeq // Homo sapiens tripartite motif containing 15 (TRIM15), mRNA. // c	4.03496e-09	0.165661	-6.03641	HHSC down vs HepG2	2552.29	13.4545	0.0316292
41563	17040445	chr6_ssto_hap7	1461435	1470925	+	NM_033229 // TRIM15 // tripartite motif containing 15 // 6p21.3 // 89870 /// ENST000004	TRIM15	NM_033229	NM_033229 // RefSeq // Homo sapiens tripartite motif containing 15 (TRIM15), mRNA. // c	4.03496e-09	0.165661	-6.03641	HHSC down vs HepG2	2552.29	13.4545	0.0316292
8561	16708159	chr10	101361537	101361637	+	---		---	ENST00000458776 // ENSEMBL // ncrna:snoRNA chromosome:GRCh37:10:101361537:101361637:1 g	3.50322e-05	0.165778	-6.03215	HHSC down vs HepG2	119.199	13.4439	0.676714
48886	17113068	chrX	104920064	104920170	-	---		---	ENST00000384137 // ENSEMBL // ncrna:snRNA chromosome:GRCh37:X:104920064:104920170:-1 ge	0.000306915	0.166168	-6.01801	HHSC down vs HepG2	55.139	13.4088	1.45909
50889	17121094	chrU	1	706	+	---		---	---	5.13298e-07	0.166233	-6.01567	HHSC down vs HepG2	503.277	13.403	0.159789
49374	17117110	chrY	21152513	21154705	-	NM_013230 // CD24 // CD24 molecule // 6q21 // 100133941 /// L33930 // CD24 // CD24 mole	CD24	NM_013230	NM_013230 // RefSeq // Homo sapiens CD24 molecule (CD24), mRNA. // chrY // 68 // 100 //	4.87895e-05	0.166351	-6.01139	HHSC down vs HepG2	106.192	13.3924	0.756689
19551	16818458	chr16	32626088	32626953	+	---		---	TCONS_00024370-XLOC_011694 // Rinn lincRNA // linc-TP53TG3B-8 chr16:+:32626087-32626953	7.27504e-05	0.166443	-6.00805	HHSC down vs HepG2	92.3006	13.3841	0.870032
47205	17096901	chr9	111633250	111635485	-	ENST00000443348 // IKBKAP-IT1 // IKBKAP intronic transcript 1 (non-protein coding) // -	IKBKAP-IT1	ENST00000443348	ENST00000443348 // ENSEMBL // havana:sense_intronic chromosome:GRCh37:9:111633250:11163	1.19241e-07	0.166509	-6.0057	HHSC down vs HepG2	821.98	13.3782	0.0976536
24952	16871482	chr19	36290892	36304201	-	NM_021232 // PRODH2 // proline dehydrogenase (oxidase) 2 // 19q13.1 // 58510 /// ENST00	PRODH2	NM_021232	NM_021232 // RefSeq // Homo sapiens proline dehydrogenase (oxidase) 2 (PRODH2), mRNA. /	2.36476e-07	0.166553	-6.0041	HHSC down vs HepG2	653.176	13.3742	0.122854
19407	16816700	chr16	21653375	21653481	+	---		---	ENST00000384519 // ENSEMBL // ncrna:snRNA chromosome:GRCh37:16:21653375:21653481:1 gene	3.35271e-05	0.166631	-6.00128	HHSC down vs HepG2	121.033	13.3672	0.662655
17301	16795254	chr14	78864221	78864302	-	---		---	ENST00000459199 // ENSEMBL // ncrna:miRNA chromosome:GRCh37:14:78864221:78864302:-1 gen	0.000679816	0.166775	-5.99611	HHSC down vs HepG2	41.092	13.3544	1.94993
17620	16798050	chr15	25223730	25266501	+	NR_022011 // PAR-SN // paternally expressed transcript PAR-SN // 15q11.2 // 347746 ///	PAR-SN	NR_022011	NR_022011 // RefSeq // Homo sapiens paternally expressed transcript PAR-SN (PAR-SN), no	3.01774e-06	0.167399	-5.97375	HHSC down vs HepG2	276.512	13.2987	0.288567
35786	16981927	chr4	184596756	184596868	-	---		---	ENST00000364563 // ENSEMBL // ncrna:snRNA chromosome:GRCh37:4:184596756:184596868:-1 ge	0.000100953	0.167456	-5.97172	HHSC down vs HepG2	82.2123	13.2937	0.970197
28274	16904486	chr2	165752187	165752287	-	ENST00000411386 // RN5S111 // RNA, 5S ribosomal 111 // --- // ---	RN5S111	ENST00000411386	ENST00000411386 // ENSEMBL // ncrna:rRNA chromosome:GRCh37:2:165752187:165752287:-1 gen	0.00256288	0.167707	-5.96277	HHSC down vs HepG2	24.5605	13.2714	3.24213
22835	16851427	chr18	20714528	20840434	+	NM_138375 // CABLES1 // Cdk5 and Abl enzyme substrate 1 // 18q11.2 // 91768 /// ENST000	CABLES1	NM_138375	NM_138375 // RefSeq // Homo sapiens Cdk5 and Abl enzyme substrate 1 (CABLES1), transcri	1.09892e-07	0.16793	-5.95487	HHSC down vs HepG2	844.804	13.2517	0.0941165
37135	16994800	chr5	24882052	24885570	-	---		---	TCONS_00009620-XLOC_004756 // Rinn lincRNA // linc-CDH10-4 chr5:-:24882051-24885570 //	8.44176e-05	0.168126	-5.94792	HHSC down vs HepG2	87.5836	13.2343	0.906631
12890	16752963	chr12	57904847	57904918	+	---		---	ENST00000517056 // ENSEMBL // ncrna:snRNA chromosome:GRCh37:12:57904847:57904918:1 gene	2.87001e-05	0.168225	-5.94442	HHSC down vs HepG2	127.748	13.2256	0.621171
21367	16836511	chr17	57297828	57353331	+	NM_182569 // GDPD1 // glycerophosphodiester phosphodiesterase domain containing 1 // 17	GDPD1	NM_182569	NM_182569 // RefSeq // Homo sapiens glycerophosphodiester phosphodiesterase domain cont	2.76137e-06	0.168789	-5.92457	HHSC down vs HepG2	284.975	13.176	0.277414
20480	16827564	chr16	68051613	68051720	-	---		---	ENST00000365466 // ENSEMBL // ncrna:snRNA chromosome:GRCh37:16:68051613:68051720:-1 gen	1.05019e-06	0.168852	-5.92234	HHSC down vs HepG2	395.324	13.1704	0.199893
10612	16729431	chr11	77300436	77321401	+	NM_173039 // AQP11 // aquaporin 11 // 11q14.1 // 282679 /// ENST00000313578 // AQP11 //	AQP11	NM_173039	NM_173039 // RefSeq // Homo sapiens aquaporin 11 (AQP11), mRNA. // chr11 // 100 // 86 /	0.00163815	0.169055	-5.91522	HHSC down vs HepG2	29.3388	13.1526	2.68981
2004	16654173	---	---	---	---	---		---	--- // --- // neg_control // --- // --- // --- // --- // --- // ---	2.1644e-06	0.169259	-5.9081	HHSC down vs HepG2	309.522	13.1348	0.254615
51702	17122722	chrU	1	1295	+	---		---	---	5.40508e-07	0.169347	-5.90503	HHSC down vs HepG2	494.596	13.1271	0.159246
46925	17094494	chr9	69001999	69002081	-	---		---	ENST00000459317 // ENSEMBL // ncrna:miRNA chromosome:GRCh37:9:69001999:69002081:-1 gene	3.79396e-06	0.170095	-5.87906	HHSC down vs HepG2	255.814	13.062	0.306364
44173	17068349	chr8	40010987	40012827	+	ENST00000315792 // C8orf4 // chromosome 8 open reading frame 4 // 8p11.2 // 56892 /// N	C8orf4	ENST00000315792	ENST00000315792 // ENSEMBL // cdna:known chromosome:GRCh37:8:40010989:40012821:1 gene:E	2.89531e-06	0.170246	-5.87386	HHSC down vs HepG2	280.429	13.049	0.279193
14314	16768721	chr12	95832513	95832619	-	---		---	ENST00000410612 // ENSEMBL // ncrna:snRNA chromosome:GRCh37:12:95832513:95832619:-1 gen	4.03009e-06	0.170635	-5.86048	HHSC down vs HepG2	250.613	13.0154	0.311606
27404	16896315	chr2	33510836	33510954	-	ENST00000390902 // RN5S91 // RNA, 5S ribosomal 91 // --- // ---	RN5S91	ENST00000390902	ENST00000390902 // ENSEMBL // ncrna:rRNA chromosome:GRCh37:2:33510836:33510954:-1 gene:	6.43464e-05	0.170867	-5.8525	HHSC down vs HepG2	96.3736	12.9953	0.80906
11783	16741201	chr11	67820326	67888858	-	NM_001277 // CHKA // choline kinase alpha // 11q13.2 // 1119 /// NM_212469 // CHKA // c	CHKA	NM_001277	NM_001277 // RefSeq // Homo sapiens choline kinase alpha (CHKA), transcript variant 1,	2.88924e-09	0.171146	-5.84297	HHSC down vs HepG2	2853.48	12.9714	0.0272749
13517	16759924	chr12	1769481	1769546	-	NR_037422 // MIR3649 // microRNA 3649 // --- // 100500816	MIR3649	NR_037422	NR_037422 // RefSeq // Homo sapiens microRNA 3649 (MIR3649), microRNA. // chr12 // 100	0.000105217	0.171255	-5.83925	HHSC down vs HepG2	81.015	12.962	0.959973
14580	16771277	chr12	120751041	120751144	-	---		---	ENST00000516850 // ENSEMBL // ncrna:snRNA chromosome:GRCh37:12:120751041:120751144:-1 g	0.000195475	0.171449	-5.83264	HHSC down vs HepG2	64.9303	12.9454	1.19624
12675	16750521	chr12	48475102	48475211	+	---		---	ENST00000410703 // ENSEMBL // ncrna:snRNA chromosome:GRCh37:12:48475102:48475211:1 gene	1.253e-05	0.171577	-5.82827	HHSC down vs HepG2	170.06	12.9344	0.456347
11019	16733787	chr11	121279	125784	-	---		---	ENST00000529266 // ENSEMBL // havana:lincRNA chromosome:GRCh37:11:121279:125784:-1 gene	0.000295517	0.171772	-5.82167	HHSC down vs HepG2	55.9049	12.9178	1.3864
6335	16686111	chr1	43747548	43751288	-	ENST00000523677 // C1orf210 // chromosome 1 open reading frame 210 // 1p34.2 // 149466	C1orf210	ENST00000523677	ENST00000523677 // ENSEMBL // cdna:known chromosome:GRCh37:1:43747554:43751250:-1 gene:	0.000865321	0.17185	-5.81904	HHSC down vs HepG2	37.5168	12.9111	2.06486
9491	16717645	chr10	102740264	102745371	-	---		---	---	1.69752e-05	0.172046	-5.8124	HHSC down vs HepG2	153.187	12.8944	0.505045
43054	17056672	chr7	35969768	35969874	-	---		---	ENST00000363576 // ENSEMBL // ncrna:snRNA chromosome:GRCh37:7:35969768:35969874:-1 gene	0.00141207	0.172209	-5.80691	HHSC down vs HepG2	31.089	12.8806	2.48587
38348	17005871	chr6	27806323	27819974	+	ENST00000449538 // HIST1H2BN // histone cluster 1, H2bn // 6p22.1 // 8341	HIST1H2BN	ENST00000449538	ENST00000449538 // ENSEMBL // cdna:known chromosome:GRCh37:6:27806323:27819974:1 gene:E	0.00083764	0.172275	-5.80466	HHSC down vs HepG2	37.9819	12.8749	2.03384
4733	16669105	chr1	116654376	116677861	+	NM_152367 // MAB21L3 // mab-21-like 3 (C. elegans) // 1p13.1 // 126868 /// ENST00000369	MAB21L3	NM_152367	NM_152367 // RefSeq // Homo sapiens mab-21-like 3 (C. elegans) (MAB21L3), mRNA. // chr1	8.02503e-06	0.172324	-5.80302	HHSC down vs HepG2	198.127	12.8707	0.389772
29102	16913915	chr20	42187608	42216877	+	ENST00000373100 // SGK2 // serum/glucocorticoid regulated kinase 2 // 20q13.2 // 10110	SGK2	ENST00000373100	ENST00000373100 // ENSEMBL // cdna:known chromosome:GRCh37:20:42187608:42214317:1 gene:	8.36575e-07	0.172515	-5.7966	HHSC down vs HepG2	426.869	12.8545	0.180681
19692	16819714	chr16	58530812	58530918	+	---		---	ENST00000363686 // ENSEMBL // ncrna:snRNA chromosome:GRCh37:16:58530812:58530918:1 gene	3.53627e-05	0.172566	-5.79489	HHSC down vs HepG2	118.81	12.8502	0.648947
46614	17091877	chr9	141044565	141071885	+	NR_027156 // TUBBP5 // tubulin, beta pseudogene 5 // 9q34.3 // 643224 /// ENST000005033	TUBBP5	NR_027156	NR_027156 // RefSeq // Homo sapiens tubulin, beta pseudogene 5 (TUBBP5), non-coding RNA	2.6304e-05	0.172666	-5.79152	HHSC down vs HepG2	131.669	12.8417	0.585181
45763	17083415	chr9	5890150	5890256	+	---		---	ENST00000459519 // ENSEMBL // ncrna:snoRNA chromosome:GRCh37:9:5890150:5890256:1 gene:E	7.43947e-06	0.172795	-5.7872	HHSC down vs HepG2	203.329	12.8308	0.378623
45339	17078914	chr8	90912949	90913052	-	---		---	ENST00000384629 // ENSEMBL // ncrna:snRNA chromosome:GRCh37:8:90912949:90913052:-1 gene	7.03328e-07	0.172883	-5.78425	HHSC down vs HepG2	452.595	12.8234	0.169998
47549	17100659	chrM	7518	7585	+	---		---	NC_001807 // GenBank // gi|17981852|ref|NC_001807.4|:7519-7586; gene=TRND; product=tRNA	8.77389e-05	0.173237	-5.77244	HHSC down vs HepG2	86.3976	12.7935	0.888464
23380	16855779	chr18	64320646	64320738	-	---		---	ENST00000408609 // ENSEMBL // ncrna:miRNA chromosome:GRCh37:18:64320646:64320738:-1 gen	1.40985e-05	0.17327	-5.77134	HHSC down vs HepG2	163.302	12.7907	0.469952
35813	16982183	chr4	186506598	186877870	-	ENST00000355634 // SORBS2 // sorbin and SH3 domain containing 2 // 4q35.1 // 8470 /// E	SORBS2	ENST00000355634	ENST00000355634 // ENSEMBL // cdna:putative chromosome:GRCh37:4:186508476:186877806:-1	1.38571e-05	0.173356	-5.76847	HHSC down vs HepG2	164.275	12.7835	0.466904
35253	16977147	chr4	77277763	77277868	-	---		---	ENST00000391066 // ENSEMBL // ncrna:snRNA chromosome:GRCh37:4:77277763:77277868:-1 gene	5.98969e-05	0.1735	-5.76367	HHSC down vs HepG2	98.8293	12.7713	0.775357
25255	16874373	chr19	50267781	50267887	-	---		---	ENST00000383872 // ENSEMBL // ncrna:snRNA chromosome:GRCh37:19:50267781:50267887:-1 gen	9.76907e-06	0.173522	-5.76295	HHSC down vs HepG2	185.224	12.7695	0.413646
6365	16686438	chr1	45809555	45956872	-	NM_007170 // TESK2 // testis-specific kinase 2 // 1p32 // 10420 /// ENST00000372086 //	TESK2	NM_007170	NM_007170 // RefSeq // Homo sapiens testis-specific kinase 2 (TESK2), mRNA. // chr1 //	1.82511e-06	0.173534	-5.76257	HHSC down vs HepG2	327.929	12.7686	0.233622
47396	17099033	chr9	132100958	132102959	-	---		---	TCONS_00016487-XLOC_007865 // Rinn lincRNA // linc-IER5L-3 chr9:-:132100957-132102959 /	6.49004e-06	0.173662	-5.75832	HHSC down vs HepG2	213.04	12.7578	0.359308
6468	16687779	chr1	57394883	57431813	-	NM_000066 // C8B // complement component 8, beta polypeptide // 1p32 // 732 /// ENST000	C8B	NM_000066	NM_000066 // RefSeq // Homo sapiens complement component 8, beta polypeptide (C8B), mRN	8.02533e-07	0.17374	-5.75573	HHSC down vs HepG2	432.894	12.7512	0.176735
45293	17078539	chr8	81540686	81787016	-	NM_001033723 // ZNF704 // zinc finger protein 704 // 8q21.13 // 619279 /// ENST00000327	ZNF704	NM_001033723	NM_001033723 // RefSeq // Homo sapiens zinc finger protein 704 (ZNF704), mRNA. // chr8	6.18421e-09	0.173899	-5.75048	HHSC down vs HepG2	2212.98	12.7379	0.0345361
21919	16842219	chr17	19041448	19041895	-	---		---	ENST00000415171 // ENSEMBL // cdna:known chromosome:GRCh37:17:19041448:19041895:-1 gene	2.54686e-06	0.174265	-5.73837	HHSC down vs HepG2	292.904	12.7073	0.260302
25138	16873387	chr19	46142252	46142345	-	NR_029886 // MIR330 // microRNA 330 // 19q13.32 // 442902	MIR330	NR_029886	NR_029886 // RefSeq // Homo sapiens microRNA 330 (MIR330), microRNA. // chr19 // 100 //	3.44218e-06	0.174432	-5.73289	HHSC down vs HepG2	264.42	12.6934	0.288027
6081	16683300	chr1	23707554	23751261	-	NM_003196 // TCEA3 // transcription elongation factor A (SII), 3 // 1p36.12 // 6920 ///	TCEA3	NM_003196	NM_003196 // RefSeq // Homo sapiens transcription elongation factor A (SII), 3 (TCEA3),	4.99506e-07	0.174836	-5.71965	HHSC down vs HepG2	507.915	12.6598	0.14955
20476	16827494	chr16	67973653	67978414	-	ENST00000264005 // LCAT // lecithin-cholesterol acyltransferase // 16q22.1 // 3931 ///	LCAT	ENST00000264005	ENST00000264005 // ENSEMBL // cdna:known chromosome:GRCh37:16:67973653:67978034:-1 gene	8.83681e-08	0.17498	-5.71495	HHSC down vs HepG2	908.871	12.6478	0.0834959
52980	17125288	chrU	1	413	+	---		---	---	0.000274012	0.175004	-5.71417	HHSC down vs HepG2	57.4633	12.6459	1.32041
5011	16672052	chr1	156339003	156355011	+	NM_020407 // RHBG // Rh family, B glycoprotein (gene/pseudogene) // 1q21.3 // 57127 ///	RHBG	NM_020407	NM_020407 // RefSeq // Homo sapiens Rh family, B glycoprotein (gene/pseudogene) (RHBG),	1.3439e-07	0.175814	-5.68783	HHSC down vs HepG2	789.651	12.5789	0.0955781
40097	17022616	chr6	111412416	111412535	-	---		---	ENST00000364056 // ENSEMBL // ncrna:snRNA chromosome:GRCh37:6:111412416:111412535:-1 ge	0.000547211	0.175905	-5.68488	HHSC down vs HepG2	44.5627	12.5714	1.69264
16549	16788221	chr14	99910643	99910749	+	---		---	ENST00000362919 // ENSEMBL // ncrna:snRNA chromosome:GRCh37:14:99910643:99910749:1 gene	0.00103276	0.17616	-5.67665	HHSC down vs HepG2	35.0729	12.5504	2.14703
21505	16838057	chr17	74320277	74320380	+	---		---	ENST00000459275 // ENSEMBL // ncrna:snoRNA chromosome:GRCh37:17:74320277:74320380:1 gen	3.92553e-05	0.176176	-5.67613	HHSC down vs HepG2	114.567	12.5491	0.657213
51686	17122690	chrU	1	437	+	---		---	---	1.13766e-06	0.176193	-5.67558	HHSC down vs HepG2	384.783	12.5477	0.195659
6263	16685295	chr1	36931644	36948915	-	NM_156039 // CSF3R // colony stimulating factor 3 receptor (granulocyte) // 1p35-p34.3	CSF3R	NM_156039	NM_156039 // RefSeq // Homo sapiens colony stimulating factor 3 receptor (granulocyte)	2.06567e-06	0.176333	-5.67107	HHSC down vs HepG2	314.458	12.5362	0.239197
19004	16812685	chr15	83509838	83654661	-	NM_004839 // HOMER2 // homer homolog 2 (Drosophila) // 15q24.3 // 9455 /// NM_199330 //	HOMER2	NM_004839	NM_004839 // RefSeq // Homo sapiens homer homolog 2 (Drosophila) (HOMER2), transcript v	3.83398e-05	0.176509	-5.66542	HHSC down vs HepG2	115.513	12.5218	0.650414
38279	17005368	chr6	24495080	24537435	+	ENST00000357578 // ALDH5A1 // aldehyde dehydrogenase 5 family, member A1 // 6p22 // 791	ALDH5A1	ENST00000357578	ENST00000357578 // ENSEMBL // cdna:known chromosome:GRCh37:6:24495080:24537435:1 gene:E	1.35283e-06	0.176941	-5.65161	HHSC down vs HepG2	362.901	12.4866	0.206447
13468	16759285	chr12	132147141	132149249	+	---		---	---	0.000333251	0.177243	-5.64196	HHSC down vs HepG2	53.5059	12.462	1.39745
1597	16653335	---	---	---	---	---		---	--- // --- // neg_control // --- // --- // --- // --- // --- // ---	0.000687505	0.177358	-5.63831	HHSC down vs HepG2	40.9188	12.4527	1.82596
1647	16653437	---	---	---	---	---		---	--- // --- // neg_control // --- // --- // --- // --- // --- // ---	0.000687505	0.177358	-5.63831	HHSC down vs HepG2	40.9188	12.4527	1.82596
41658	17041780	chr6_ssto_hap7	2502887	2504638	-	ENST00000437476 // LINC00481 // long intergenic non-protein coding RNA 481 // --- // --	LINC00481	ENST00000437476	ENST00000437476 // ENSEMBL // cdna:putative chromosome:GRCh37:HSCHR6_MHC_SSTO:31162029:	9.15335e-06	0.177394	-5.63718	HHSC down vs HepG2	189.402	12.4498	0.394392
43106	17057054	chr7	43247361	43247465	-	---		---	ENST00000411326 // ENSEMBL // ncrna:snRNA chromosome:GRCh37:7:43247361:43247465:-1 gene	6.03345e-06	0.177541	-5.63252	HHSC down vs HepG2	218.413	12.4379	0.34168
21586	16838937	chr17	79935426	79975282	+	NM_001251888 // ASPSCR1 // alveolar soft part sarcoma chromosome region, candidate 1 //	ASPSCR1	NM_001251888	NM_001251888 // RefSeq // Homo sapiens alveolar soft part sarcoma chromosome region, ca	9.49381e-07	0.177636	-5.62949	HHSC down vs HepG2	409.028	12.4301	0.182337
33459	16959835	chr3	139302947	139303287	-	---		---	ENST00000364730 // ENSEMBL // ncrna:misc_RNA chromosome:GRCh37:3:139302947:139303287:-1	0.000156185	0.177869	-5.62211	HHSC down vs HepG2	70.3773	12.4113	1.05812
46798	17093417	chr9	34366668	34376894	-	ENST00000297625 // KIAA1161 // KIAA1161 // 9p13.3 // 57462 /// NM_020702 // KIAA1161 //	KIAA1161	ENST00000297625	ENST00000297625 // ENSEMBL // cdna:known chromosome:GRCh37:9:34366668:34376851:-1 gene:	2.99062e-05	0.178028	-5.6171	HHSC down vs HepG2	125.936	12.3985	0.590703
47585	17100784	chrUn	46845	55049	-	---		---	---	9.63441e-06	0.178044	-5.61659	HHSC down vs HepG2	186.107	12.3972	0.399678
36632	16990257	chr5	140474227	140476964	+	ENST00000194155 // PCDHB2 // protocadherin beta 2 // 5q31 // 56133 /// NM_018936 // PCD	PCDHB2	ENST00000194155	ENST00000194155 // ENSEMBL // cdna:known chromosome:GRCh37:5:140474227:140476962:1 gene	3.85019e-06	0.178062	-5.61601	HHSC down vs HepG2	254.537	12.3957	0.292193
10781	16731118	chr11	111782966	111797596	+	NR_037651 // HSPB2-C11orf52 // HSPB2-C11orf52 readthrough (non-protein coding) // 11q /	HSPB2-C11orf52	NR_037651	NR_037651 // RefSeq // Homo sapiens HSPB2-C11orf52 readthrough (non-protein coding) (HS	1.16747e-06	0.178081	-5.61542	HHSC down vs HepG2	381.434	12.3942	0.194961
44484	17071110	chr8	96611342	96611447	+	---		---	ENST00000365242 // ENSEMBL // ncrna:snRNA chromosome:GRCh37:8:96611342:96611447:1 gene:	4.30871e-05	0.178112	-5.61446	HHSC down vs HepG2	110.905	12.3917	0.670397
9298	16715354	chr10	74694928	74714536	-	NM_032562 // PLA2G12B // phospholipase A2, group XIIB // 10q22.1 // 84647 /// ENST00000	PLA2G12B	NM_032562	NM_032562 // RefSeq // Homo sapiens phospholipase A2, group XIIB (PLA2G12B), mRNA. // c	0.000592097	0.178116	-5.61432	HHSC down vs HepG2	43.2726	12.3913	1.71813
19768	16820486	chr16	68771128	68869444	+	NM_004360 // CDH1 // cadherin 1, type 1, E-cadherin (epithelial) // 16q22.1 // 999 ///	CDH1	NM_004360	NM_004360 // RefSeq // Homo sapiens cadherin 1, type 1, E-cadherin (epithelial) (CDH1),	1.99424e-06	0.178264	-5.60964	HHSC down vs HepG2	318.231	12.3794	0.233404
17642	16798158	chr15	25321075	25321168	+	NR_003326 // SNORD116-11 // small nucleolar RNA, C/D box 116-11 // 15q11.2 // 100033423	SNORD116-11	NR_003326	NR_003326 // RefSeq // Homo sapiens small nucleolar RNA, C/D box 116-11 (SNORD116-11),	4.92336e-05	0.178612	-5.59871	HHSC down vs HepG2	105.856	12.3514	0.700087
5926	16681465	chr1	9561151	9563530	-	---		---	TCONS_00000469-XLOC_000699 // Rinn lincRNA // linc-GPR157-1 chr1:-:9561150-9563530 // c	7.74225e-05	0.178788	-5.59323	HHSC down vs HepG2	90.2982	12.3373	0.819773
27456	16896910	chr2	42989639	42991401	-	NM_148962 // OXER1 // oxoeicosanoid (OXE) receptor 1 // 2p21 // 165140 /// ENST00000378	OXER1	NM_148962	NM_148962 // RefSeq // Homo sapiens oxoeicosanoid (OXE) receptor 1 (OXER1), mRNA. // ch	3.22031e-06	0.178929	-5.58882	HHSC down vs HepG2	270.476	12.326	0.27343
5177	16673877	chr1	172107948	172108028	+	NR_036066 // MIR3120 // microRNA 3120 // --- // 100422882	MIR3120	NR_036066	NR_036066 // RefSeq // Homo sapiens microRNA 3120 (MIR3120), microRNA. // chr1 // 100 /	0.000379302	0.178937	-5.58857	HHSC down vs HepG2	51.0272	12.3254	1.44928
38622	17008542	chr6	41836360	41837469	+	---		---	ENST00000417465 // ENSEMBL // havana:lincRNA chromosome:GRCh37:6:41836360:41837469:1 ge	1.97864e-06	0.17923	-5.57943	HHSC down vs HepG2	319.079	12.302	0.231328
29298	16915712	chr20	61273797	61317137	+	NM_016354 // SLCO4A1 // solute carrier organic anion transporter family, member 4A1 //	SLCO4A1	NM_016354	NM_016354 // RefSeq // Homo sapiens solute carrier organic anion transporter family, me	2.58185e-06	0.179583	-5.56846	HHSC down vs HepG2	291.551	12.2738	0.25259
21980	16842618	chr17	26721661	26733230	-	NM_080669 // SLC46A1 // solute carrier family 46 (folate transporter), member 1 // 17q1	SLC46A1	NM_080669	NM_080669 // RefSeq // Homo sapiens solute carrier family 46 (folate transporter), memb	8.49899e-11	0.179717	-5.56431	HHSC down vs HepG2	9255.48	12.2632	0.00794976
25080	16872803	chr19	43011458	43032661	-	NM_001712 // CEACAM1 // carcinoembryonic antigen-related cell adhesion molecule 1 (bili	CEACAM1	NM_001712	NM_001712 // RefSeq // Homo sapiens carcinoembryonic antigen-related cell adhesion mole	6.07213e-06	0.179842	-5.56045	HHSC down vs HepG2	217.937	12.2533	0.337344
15133	16775258	chr13	66792382	66792456	+	NR_039853 // MIR4704 // microRNA 4704 // --- // 100616205	MIR4704	NR_039853	NR_039853 // RefSeq // Homo sapiens microRNA 4704 (MIR4704), microRNA. // chr13 // 100	2.10701e-05	0.180089	-5.5528	HHSC down vs HepG2	142.177	12.2336	0.516268
27513	16897448	chr2	50116006	50116124	-	---		---	ENST00000391278 // ENSEMBL // ncrna:snoRNA chromosome:GRCh37:2:50116006:50116124:-1 gen	0.000312361	0.180142	-5.55117	HHSC down vs HepG2	54.7863	12.2294	1.33932
15841	16781348	chr14	19119515	19119621	+	---		---	ENST00000384179 // ENSEMBL // ncrna:snRNA chromosome:GRCh37:14:19119515:19119621:1 gene	5.93091e-06	0.180349	-5.54482	HHSC down vs HepG2	219.694	12.2131	0.333547
43160	17057811	chr7	51003047	51003190	-	---		---	ENST00000364263 // ENSEMBL // ncrna:snoRNA chromosome:GRCh37:7:51003047:51003190:-1 gen	0.000143837	0.18049	-5.54048	HHSC down vs HepG2	72.4812	12.2019	1.01007
46185	17087054	chr9	97320996	97330312	+	---		---	---	8.73318e-06	0.180492	-5.5404	HHSC down vs HepG2	192.475	12.2017	0.380363
38400	17006207	chr6	30130983	30140473	+	NM_033229 // TRIM15 // tripartite motif containing 15 // 6p21.3 // 89870 /// ENST000003	TRIM15	NM_033229	NM_033229 // RefSeq // Homo sapiens tripartite motif containing 15 (TRIM15), mRNA. // c	6.04249e-08	0.180521	-5.53953	HHSC down vs HepG2	1032.35	12.1995	0.070903
6522	16688306	chr1	67733284	67733409	-	---		---	ENST00000516307 // ENSEMBL // ncrna:snRNA chromosome:GRCh37:1:67733284:67733409:-1 gene	3.32511e-05	0.181237	-5.51764	HHSC down vs HepG2	121.382	12.1431	0.600243
21182	16834662	chr17	41825568	41825631	+	---		---	ENST00000401145 // ENSEMBL // ncrna:miRNA chromosome:GRCh37:17:41825568:41825631:1 gene	6.05922e-06	0.181279	-5.51637	HHSC down vs HepG2	218.095	12.1398	0.333978
24597	16867344	chr19	4537227	4540048	-	NM_052972 // LRG1 // leucine-rich alpha-2-glycoprotein 1 // 19p13.3 // 116844 /// ENST0	LRG1	NM_052972	NM_052972 // RefSeq // Homo sapiens leucine-rich alpha-2-glycoprotein 1 (LRG1), mRNA. /	9.24495e-08	0.181749	-5.50208	HHSC down vs HepG2	895.216	12.103	0.0811178
31193	16934041	chr22	31618731	31618839	-	---		---	ENST00000362825 // ENSEMBL // ncrna:snRNA chromosome:GRCh37:22:31618731:31618839:-1 gen	0.0001077	0.181797	-5.50064	HHSC down vs HepG2	80.3469	12.0992	0.903525
42167	17046940	chr7	72921538	72921604	+	---		---	ENST00000516904 // ENSEMBL // ncrna:snRNA chromosome:GRCh37:7:72921538:72921604:1 gene:	0.000310041	0.181924	-5.49679	HHSC down vs HepG2	54.9355	12.0893	1.32038
11775	16741130	chr11	67410026	67418130	-	NM_080658 // ACY3 // aspartoacylase (aminocyclase) 3 // 11q13.2 // 91703 /// ENST000002	ACY3	NM_080658	NM_080658 // RefSeq // Homo sapiens aspartoacylase (aminocyclase) 3 (ACY3), mRNA. // ch	0.000117979	0.181997	-5.49461	HHSC down vs HepG2	77.7864	12.0837	0.932067
28110	16902654	chr2	129108403	129108501	-	---		---	ENST00000516933 // ENSEMBL // ncrna:misc_RNA chromosome:GRCh37:2:129108403:129108501:-1	3.10521e-06	0.182289	-5.4858	HHSC down vs HepG2	273.842	12.0609	0.264261
10929	16732878	chr11	124506355	124506488	+	---		---	---	1.16939e-05	0.182374	-5.48322	HHSC down vs HepG2	174.142	12.0543	0.415327
18088	16802188	chr15	66640614	66640713	+	---		---	ENST00000411339 // ENSEMBL // ncrna:misc_RNA chromosome:GRCh37:15:66640614:66640713:1 g	3.835e-06	0.182447	-5.48106	HHSC down vs HepG2	254.88	12.0487	0.283633
23468	16856538	chr19	1286153	1301430	+	NM_001405 // EFNA2 // ephrin-A2 // 19p13.3 // 1943 /// ENST00000215368 // EFNA2 // ephr	EFNA2	NM_001405	NM_001405 // RefSeq // Homo sapiens ephrin-A2 (EFNA2), mRNA. // chr19 // 100 // 100 //	1.43009e-06	0.182622	-5.4758	HHSC down vs HepG2	356.148	12.0351	0.202755
25397	16875723	chr19	55824169	55836708	-	ENST00000326652 // TMEM150B // transmembrane protein 150B // 19q13.42 // 284417 /// NM_	TMEM150B	ENST00000326652	ENST00000326652 // ENSEMBL // cdna:known chromosome:GRCh37:19:55824169:55836669:-1 gene	1.37712e-06	0.182696	-5.47359	HHSC down vs HepG2	360.723	12.0294	0.200088
14361	16769196	chr12	102190188	102190280	-	---		---	ENST00000411000 // ENSEMBL // ncrna:snRNA chromosome:GRCh37:12:102190188:102190280:-1 g	0.000115311	0.18299	-5.46478	HHSC down vs HepG2	78.4216	12.0066	0.91862
26160	16883088	chr2	97481982	97501121	+	NM_017623 // CNNM3 // cyclin M3 // 2p12-p11.2 // 26505 /// ENST00000305510 // CNNM3 //	CNNM3	NM_017623	NM_017623 // RefSeq // Homo sapiens cyclin M3 (CNNM3), transcript variant 1, mRNA. // c	1.23846e-07	0.183053	-5.46291	HHSC down vs HepG2	811.599	12.0018	0.0887269
29409	16916920	chr20	4833002	4990939	-	NM_005116 // SLC23A2 // solute carrier family 23 (nucleobase transporters), member 2 //	SLC23A2	NM_005116	NM_005116 // RefSeq // Homo sapiens solute carrier family 23 (nucleobase transporters),	9.87345e-06	0.183351	-5.45401	HHSC down vs HepG2	184.551	11.9787	0.389445
49138	17115031	chrX	151419044	151419148	-	---		---	ENST00000516396 // ENSEMBL // ncrna:snRNA chromosome:GRCh37:X:151419044:151419148:-1 ge	4.07252e-05	0.183427	-5.45175	HHSC down vs HepG2	113.108	11.9729	0.635122
1147	16652389	---	---	---	---	---		---	--- // --- // neg_control // --- // --- // --- // --- // --- // ---	1.00312e-05	0.183525	-5.44884	HHSC down vs HepG2	183.551	11.9653	0.391129
44388	17070147	chr8	76320149	76479078	+	NM_004133 // HNF4G // hepatocyte nuclear factor 4, gamma // 8q21.11 // 3174 /// ENST000	HNF4G	NM_004133	NM_004133 // RefSeq // Homo sapiens hepatocyte nuclear factor 4, gamma (HNF4G), mRNA. /	8.63939e-06	0.183579	-5.44724	HHSC down vs HepG2	193.188	11.9612	0.371489
21492	16837820	chr17	73521783	73571290	+	NM_004524 // LLGL2 // lethal giant larvae homolog 2 (Drosophila) // 17q25.1 // 3993 ///	LLGL2	NM_004524	NM_004524 // RefSeq // Homo sapiens lethal giant larvae homolog 2 (Drosophila) (LLGL2),	3.88735e-07	0.18377	-5.44158	HHSC down vs HepG2	552.645	11.9465	0.129702
32139	16944464	chr3	119499331	119537332	+	NM_003889 // NR1I2 // nuclear receptor subfamily 1, group I, member 2 // 3q12-q13.3 //	NR1I2	NM_003889	NM_003889 // RefSeq // Homo sapiens nuclear receptor subfamily 1, group I, member 2 (NR	0.00075015	0.183854	-5.4391	HHSC down vs HepG2	39.5983	11.9401	1.80918
16046	16782408	chr14	24161843	24168143	+	---		---	TCONS_00022429-XLOC_010769 // Rinn lincRNA // linc-DHRS4-2 chr14:+:24161842-24168143 //	6.0733e-07	0.184109	-5.43155	HHSC down vs HepG2	475.548	11.9205	0.150401
42565	17051743	chr7	132767589	132767692	+	---		---	ENST00000515927 // ENSEMBL // ncrna:snRNA chromosome:GRCh37:7:132767589:132767692:1 gen	5.72929e-05	0.184183	-5.42939	HHSC down vs HepG2	100.382	11.9149	0.712171
18968	16812245	chr15	79213400	79241916	-	NM_004390 // CTSH // cathepsin H // 15q25.1 // 1512 /// ENST00000220166 // CTSH // cath	CTSH	NM_004390	NM_004390 // RefSeq // Homo sapiens cathepsin H (CTSH), mRNA. // chr15 // 100 // 38 //	0.000451233	0.184647	-5.41573	HHSC down vs HepG2	47.8656	11.8795	1.4891
39348	17015166	chr6	3269196	3457256	-	NM_015482 // SLC22A23 // solute carrier family 22, member 23 // 6p25.2 // 63027 /// NM_	SLC22A23	NM_015482	NM_015482 // RefSeq // Homo sapiens solute carrier family 22, member 23 (SLC22A23), tra	1.09759e-08	0.184757	-5.4125	HHSC down vs HepG2	1826.87	11.8711	0.0389881
23325	16855475	chr18	54951833	54951939	-	---		---	ENST00000365370 // ENSEMBL // ncrna:snRNA chromosome:GRCh37:18:54951833:54951939:-1 gen	1.40673e-05	0.184767	-5.41223	HHSC down vs HepG2	163.427	11.8704	0.435804
26349	16885275	chr2	125746796	125746902	+	---		---	ENST00000383999 // ENSEMBL // ncrna:snRNA chromosome:GRCh37:2:125746796:125746902:1 gen	1.41418e-05	0.184838	-5.41014	HHSC down vs HepG2	163.13	11.8649	0.436397
28961	16912224	chr20	25731854	25733397	+	---		---	TCONS_l2_00016216-XLOC_l2_008596 // Broad TUCP // linc-DEFB115-7 chr20:+:25731895-25733	0.000156514	0.184851	-5.40975	HHSC down vs HepG2	70.3243	11.8639	1.01222
17553	16797542	chr14	106962931	106963424	-	BC009851 // IGHM // immunoglobulin heavy constant mu // 14q32.33 // 3507 /// ENST000003	IGHM	BC009851	BC009851 // GenBank // Homo sapiens immunoglobulin heavy constant mu, mRNA (cDNA clone	4.97314e-05	0.184878	-5.40898	HHSC down vs HepG2	105.484	11.8619	0.674713
46886	17094315	chr9	44109390	44118705	-	---		---	TCONS_l2_00029294-XLOC_l2_015178 // Broad TUCP // linc-FAM75A6-2 chr9:-:44104419-441105	1.63383e-05	0.184957	-5.40667	HHSC down vs HepG2	155.22	11.8559	0.458289
50966	17121248	chrU	1	345	+	---		---	---	0.000131429	0.18498	-5.406	HHSC down vs HepG2	74.8527	11.8542	0.9502
2000	16654165	---	---	---	---	---		---	--- // --- // neg_control // --- // --- // --- // --- // --- // ---	2.72028e-06	0.185	-5.4054	HHSC down vs HepG2	286.429	11.8526	0.248284
4126	16662722	chr1	38862331	38862437	+	---		---	ENST00000363926 // ENSEMBL // ncrna:snRNA chromosome:GRCh37:1:38862331:38862437:1 gene:	1.75854e-05	0.185116	-5.40201	HHSC down vs HepG2	151.333	11.8438	0.469578
7495	16698342	chr1	204336927	204346793	-	ENST00000564627 // PLEKHA6 // pleckstrin homology domain containing, family A member 6	PLEKHA6	ENST00000564627	TCONS_l2_00001718-XLOC_l2_001273 // Broad TUCP // linc-PLEKHA6 chr1:-:204336583-2043470	2.26968e-06	0.185248	-5.39817	HHSC down vs HepG2	304.578	11.8338	0.233119
37335	16996637	chr5	60959972	60960066	-	---		---	ENST00000390913 // ENSEMBL // ncrna:snRNA chromosome:GRCh37:5:60959972:60960066:-1 gene	1.18771e-05	0.185392	-5.39398	HHSC down vs HepG2	173.215	11.8229	0.409536
50901	17121118	chrU	1	507	+	---		---	---	1.08328e-06	0.185464	-5.39188	HHSC down vs HepG2	391.204	11.8175	0.181248
45031	17076135	chr8	32769011	32769116	-	---		---	ENST00000391105 // ENSEMBL // ncrna:snRNA chromosome:GRCh37:8:32769011:32769116:-1 gene	0.000263902	0.185469	-5.39174	HHSC down vs HepG2	58.2534	11.8171	1.21714
51860	17123038	chrU	1	246	+	---		---	---	3.3643e-07	0.185966	-5.37734	HHSC down vs HepG2	580.176	11.7796	0.121821
40048	17022133	chr6	105384169	105388402	-	NR_046407 // LINC00577 // long intergenic non-protein coding RNA 577 // 6q21 // 1001134	LINC00577	NR_046407	NR_046407 // RefSeq // Homo sapiens long intergenic non-protein coding RNA 577 (LINC005	0.000559205	0.185969	-5.37723	HHSC down vs HepG2	44.2045	11.7793	1.59884
12244	16745752	chr11	124789089	124806308	-	ENST00000298251 // HEPN1 // hepatocellular carcinoma, down-regulated 1 // 11q24 // 6416	HEPN1	ENST00000298251	ENST00000298251 // ENSEMBL // cdna:known chromosome:GRCh37:11:124789089:124806308:-1 ge	0.000643582	0.18609	-5.37375	HHSC down vs HepG2	41.9445	11.7703	1.68369
42295	17048563	chr7	94285637	94299007	+	NM_015068 // PEG10 // paternally expressed 10 // 7q21 // 23089 /// NM_001040152 // PEG1	PEG10	NM_015068	NM_015068 // RefSeq // Homo sapiens paternally expressed 10 (PEG10), transcript variant	4.36103e-06	0.186752	-5.3547	HHSC down vs HepG2	243.97	11.7206	0.288247
39937	17020785	chr6	74103636	74103736	-	---		---	ENST00000459178 // ENSEMBL // ncrna:snoRNA chromosome:GRCh37:6:74103636:74103736:-1 gen	1.82531e-05	0.1869	-5.35047	HHSC down vs HepG2	149.401	11.7096	0.470262
47555	17100671	chrM	10405	10469	+	---		---	NC_001807 // GenBank // gi|17981852|ref|NC_001807.4|:10406-10470; gene=TRNR; product=tR	0.000355811	0.187332	-5.3381	HHSC down vs HepG2	52.2381	11.6773	1.34124
19789	16820820	chr16	70571908	70572001	+	NR_003079 // SNORD111 // small nucleolar RNA, C/D box 111 // 16q22.1 // 692214	SNORD111	NR_003079	NR_003079 // RefSeq // Homo sapiens small nucleolar RNA, C/D box 111 (SNORD111), small	0.000306652	0.187437	-5.33514	HHSC down vs HepG2	55.1562	11.6695	1.26943
29647	16918904	chr20	34441174	34441286	-	---		---	ENST00000362806 // ENSEMBL // ncrna:misc_RNA chromosome:GRCh37:20:34441174:34441286:-1	9.25919e-05	0.187456	-5.3346	HHSC down vs HepG2	84.7682	11.6681	0.825883
26553	16887192	chr2	169439453	169439528	+	NR_039933 // MIR4774 // microRNA 4774 // --- // 100616356	MIR4774	NR_039933	NR_039933 // RefSeq // Homo sapiens microRNA 4774 (MIR4774), microRNA. // chr2 // 100 /	9.51091e-06	0.18746	-5.33448	HHSC down vs HepG2	186.932	11.6678	0.374505
20744	16829880	chr17	4692254	4693884	+	NM_001014985 // GLTPD2 // glycolipid transfer protein domain containing 2 // 17p13.2 //	GLTPD2	NM_001014985	NM_001014985 // RefSeq // Homo sapiens glycolipid transfer protein domain containing 2	1.17782e-06	0.188175	-5.3142	HHSC down vs HepG2	380.299	11.6148	0.183247
13459	16759200	chr12	131299898	131299995	+	---		---	ENST00000459050 // ENSEMBL // ncrna:snoRNA chromosome:GRCh37:12:131299898:131299995:1 g	4.50296e-07	0.188413	-5.3075	HHSC down vs HepG2	525.966	11.5972	0.132297
23762	16859643	chr19	17905919	17924385	+	NM_014256 // B3GNT3 // UDP-GlcNAc:betaGal beta-1,3-N-acetylglucosaminyltransferase 3 //	B3GNT3	NM_014256	NM_014256 // RefSeq // Homo sapiens UDP-GlcNAc:betaGal beta-1,3-N-acetylglucosaminyltra	3.45862e-06	0.18847	-5.30587	HHSC down vs HepG2	263.992	11.593	0.263485
3997	16661636	chr1	28918712	28921955	+	ENST00000373826 // RAB42 // RAB42, member RAS oncogene family // 1p35.3 // 115273 /// N	RAB42	ENST00000373826	ENST00000373826 // ENSEMBL // cdna:known chromosome:GRCh37:1:28918712:28921955:1 gene:E	7.15649e-05	0.188512	-5.30471	HHSC down vs HepG2	92.8361	11.5899	0.749057
26478	16886461	chr2	150443710	150704747	+	---		---	TCONS_00003900-XLOC_001703 // Rinn lincRNA // linc-TNFAIP6-6 chr2:+:150683557-150704743	1.18684e-06	0.188581	-5.30277	HHSC down vs HepG2	379.32	11.5849	0.183247
9739	16720109	chr11	356462	358128	+	---		---	TCONS_00019182-XLOC_009017 // Rinn lincRNA // linc-B4GALNT4-1 chr11:+:356461-358128 //	9.30043e-06	0.188741	-5.29827	HHSC down vs HepG2	188.371	11.5731	0.368626
20697	16829505	chr17	896643	897577	+	---		---	TCONS_00025267-XLOC_012072 // Rinn lincRNA // linc-TIMM22-1 chr17:+:896642-897577 // ch	9.23509e-06	0.189124	-5.28753	HHSC down vs HepG2	188.826	11.5449	0.366842
27518	16897499	chr2	51662260	51662356	-	---		---	ENST00000410760 // ENSEMBL // ncrna:miRNA chromosome:GRCh37:2:51662260:51662356:-1 gene	9.24828e-06	0.189194	-5.28557	HHSC down vs HepG2	188.734	11.5398	0.366858
18014	16801487	chr15	58702768	58861151	+	ENST00000356113 // LIPC // lipase, hepatic // 15q21-q23 // 3990 /// ENST00000299022 //	LIPC	ENST00000356113	ENST00000356113 // ENSEMBL // cdna:known chromosome:GRCh37:15:58702768:58861072:1 gene:	3.88508e-05	0.189485	-5.27746	HHSC down vs HepG2	114.981	11.5185	0.601065
43554	17062009	chr7	113134743	113138753	-	---		---	TCONS_00013229-XLOC_006565 // Rinn lincRNA // linc-GPR85 chr7:-:113134742-113138753 //	0.000203817	0.189687	-5.27185	HHSC down vs HepG2	63.96	11.5038	1.07915
5368	16676067	chr1	202830882	202844369	+	NR_002929 // LOC148709 // actin pseudogene // 1q32.1 // 148709 /// ENST00000456105 // L	LOC148709	NR_002929	NR_002929 // RefSeq // Homo sapiens actin pseudogene (LOC148709), non-coding RNA. // ch	2.54687e-07	0.189783	-5.26917	HHSC down vs HepG2	637.093	11.4967	0.108274
26078	16882414	chr2	86362993	86363129	+	NR_004378 // SNORD94 // small nucleolar RNA, C/D box 94 // 2p11.2 // 692225	SNORD94	NR_004378	NR_004378 // RefSeq // Homo sapiens small nucleolar RNA, C/D box 94 (SNORD94), small nu	1.78649e-08	0.189795	-5.26883	HHSC down vs HepG2	1552.27	11.4958	0.0444348
5744	16679686	chr1	247458137	247458243	+	---		---	ENST00000365209 // ENSEMBL // ncrna:misc_RNA chromosome:GRCh37:1:247458137:247458243:1	0.00118963	0.189911	-5.26563	HHSC down vs HepG2	33.2204	11.4874	2.07477
13166	16755900	chr12	102113586	102113696	+	---		---	ENST00000363063 // ENSEMBL // ncrna:misc_RNA chromosome:GRCh37:12:102113586:102113696:1	1.11289e-05	0.190066	-5.26133	HHSC down vs HepG2	177.127	11.4761	0.388742
51609	17122536	chrU	1	804	+	---		---	---	0.000173209	0.19011	-5.26011	HHSC down vs HepG2	67.8152	11.4729	1.01508
20136	16824046	chr16	12753656	12897744	-	ENST00000381774 // CPPED1 // calcineurin-like phosphoesterase domain containing 1 // 16	CPPED1	ENST00000381774	ENST00000381774 // ENSEMBL // cdna:known chromosome:GRCh37:16:12756919:12897874:-1 gene	3.45656e-07	0.190239	-5.25655	HHSC down vs HepG2	574.92	11.4636	0.119637
23919	16860946	chr19	35739559	35758867	+	NM_205834 // LSR // lipolysis stimulated lipoprotein receptor // 19q13.12 // 51599 ///	LSR	NM_205834	NM_205834 // RefSeq // Homo sapiens lipolysis stimulated lipoprotein receptor (LSR), tr	7.35221e-08	0.190263	-5.25588	HHSC down vs HepG2	966.667	11.4618	0.0711424
5562	16678149	chr1	226411319	226414785	+	ENST00000366810 // MIXL1 // Mix paired-like homeobox // 1q42.12 // 83881 /// NM_031944	MIXL1	ENST00000366810	ENST00000366810 // ENSEMBL // cdna:known chromosome:GRCh37:1:226411383:226414785:1 gene	4.33271e-05	0.190407	-5.2519	HHSC down vs HepG2	110.69	11.4514	0.620726
50173	17119488	chrU	1	132	+	---		---	---	5.20419e-07	0.190716	-5.24339	HHSC down vs HepG2	500.947	11.429	0.136888
38345	17005862	chr6	27777842	27778314	+	NM_003536 // HIST1H3H // histone cluster 1, H3h // 6p22.1 // 8357 /// ENST00000369163 /	HIST1H3H	NM_003536	NM_003536 // RefSeq // Homo sapiens histone cluster 1, H3h (HIST1H3H), mRNA. // chr6 //	0.000230563	0.191109	-5.23263	HHSC down vs HepG2	61.1751	11.4007	1.11817
30241	16924287	chr21	17407733	17407829	-	---		---	ENST00000516464 // ENSEMBL // ncrna:snRNA chromosome:GRCh37:21:17407733:17407829:-1 gen	0.000239773	0.191132	-5.23198	HHSC down vs HepG2	60.3142	11.399	1.13396
52959	17125246	chrU	1	429	+	---		---	---	0.000486096	0.191285	-5.2278	HHSC down vs HepG2	46.5657	11.3879	1.46734
51657	17122632	chrU	1	1179	+	---		---	---	3.81672e-05	0.191388	-5.22499	HHSC down vs HepG2	115.694	11.3805	0.590203
7186	16695262	chr1	160007257	160040051	-	NM_002241 // KCNJ10 // potassium inwardly-rectifying channel, subfamily J, member 10 //	KCNJ10	NM_002241	NM_002241 // RefSeq // Homo sapiens potassium inwardly-rectifying channel, subfamily J,	2.15787e-05	0.191515	-5.22152	HHSC down vs HepG2	141.01	11.3714	0.483855
15826	16781219	chr13	113978505	114018463	-	NM_024719 // GRTP1 // growth hormone regulated TBC protein 1 // 13q34 // 79774 /// ENST	GRTP1	NM_024719	NM_024719 // RefSeq // Homo sapiens growth hormone regulated TBC protein 1 (GRTP1), mRN	5.95615e-09	0.191547	-5.22065	HHSC down vs HepG2	2240.94	11.3691	0.0304402
896	16651847	---	---	---	---	---		---	--- // --- // neg_control // --- // --- // --- // --- // --- // ---	0.000384264	0.191589	-5.2195	HHSC down vs HepG2	50.7842	11.3661	1.34287
35714	16981500	chr4	174189305	174189386	-	NR_036093 // MIR548T // microRNA 548t // --- // 100422849	MIR548T	NR_036093	NR_036093 // RefSeq // Homo sapiens microRNA 548t (MIR548T), microRNA. // chr4 // 100 /	7.40184e-05	0.191596	-5.21931	HHSC down vs HepG2	91.7405	11.3656	0.743328
43648	17062941	chr7	130561506	130561570	-	NR_029503 // MIR29A // microRNA 29a // 7q32.3 // 407021	MIR29A	NR_029503	NR_029503 // RefSeq // Homo sapiens microRNA 29a (MIR29A), microRNA. // chr7 // 100 //	0.000547283	0.191696	-5.21659	HHSC down vs HepG2	44.5605	11.3584	1.52939
26645	16888229	chr2	181556789	181589386	+	---		---	TCONS_00003955-XLOC_001773 // Rinn lincRNA // linc-UBE2E3-2 chr2:+:181556788-181589386	0.00023036	0.192228	-5.20215	HHSC down vs HepG2	61.1946	11.3203	1.10993
13810	16763073	chr12	34076309	34076415	-	---		---	ENST00000384299 // ENSEMBL // ncrna:snRNA chromosome:GRCh37:12:34076309:34076415:-1 gen	7.885e-05	0.192343	-5.19904	HHSC down vs HepG2	89.7183	11.3121	0.756507
36768	16991694	chr5	158745050	158745175	+	ENST00000408674 // RNU4ATAC2P // RNA, U4atac small nuclear 2, pseudogene // --- // ---	RNU4ATAC2P	ENST00000408674	ENST00000408674 // ENSEMBL // ncrna:snRNA chromosome:GRCh37:5:158745050:158745175:1 gen	4.1642e-06	0.192422	-5.19692	HHSC down vs HepG2	247.836	11.3065	0.273725
37885	17001654	chr5	149781200	149792499	-	NM_001025159 // CD74 // CD74 molecule, major histocompatibility complex, class II invar	CD74	NM_001025159	NM_001025159 // RefSeq // Homo sapiens CD74 molecule, major histocompatibility complex,	0.000408838	0.192477	-5.19542	HHSC down vs HepG2	49.6395	11.3026	1.36616
28203	16903475	chr2	150467182	150467288	-	---		---	ENST00000384540 // ENSEMBL // ncrna:snRNA chromosome:GRCh37:2:150467182:150467288:-1 ge	0.000100335	0.192511	-5.1945	HHSC down vs HepG2	82.3913	11.3001	0.82291
31237	16934340	chr22	34100772	34100908	-	---		---	ENST00000517198 // ENSEMBL // ncrna:snoRNA chromosome:GRCh37:22:34100772:34100908:-1 ge	3.43302e-08	0.192578	-5.1927	HHSC down vs HepG2	1247.53	11.2954	0.0543249
34503	16970193	chr4	120597484	120610372	+	---		---	TCONS_00008211-XLOC_003669 // Rinn lincRNA // linc-EXOSC9-5 chr4:+:120597483-120610372	2.44723e-07	0.192726	-5.18871	HHSC down vs HepG2	645.696	11.2848	0.104862
16055	16782576	chr14	24583404	24601038	+	NR_028099 // DCAF11 // DDB1 and CUL4 associated factor 11 // 14q11.2 // 80344 /// NM_02	DCAF11	NR_028099	NR_028099 // RefSeq // Homo sapiens DDB1 and CUL4 associated factor 11 (DCAF11), transc	3.86332e-08	0.192728	-5.18865	HHSC down vs HepG2	1199.18	11.2847	0.0564619
39037	17012207	chr6	123109971	123130865	+	NM_006714 // SMPDL3A // sphingomyelin phosphodiesterase, acid-like 3A // 6q22.31 // 109	SMPDL3A	NM_006714	NM_006714 // RefSeq // Homo sapiens sphingomyelin phosphodiesterase, acid-like 3A (SMPD	3.22407e-06	0.192902	-5.18397	HHSC down vs HepG2	270.369	11.2723	0.250154
42262	17048083	chr7	89796904	89870091	+	NM_001244944 // STEAP2 // STEAP family member 2, metalloreductase // 7q21.13 // 261729	STEAP2	NM_001244944	NM_001244944 // RefSeq // Homo sapiens STEAP family member 2, metalloreductase (STEAP2)	1.91037e-05	0.193149	-5.17734	HHSC down vs HepG2	147.071	11.2548	0.459158
14529	16770618	chr12	114117264	114211489	-	---		---	TCONS_00020222-XLOC_010204 // Rinn lincRNA // linc-LHX5 chr12:-:114182381-114211488 //	7.16462e-05	0.193711	-5.16233	HHSC down vs HepG2	92.799	11.2151	0.72512
30719	16928606	chr22	27431850	27431954	+	---		---	ENST00000363573 // ENSEMBL // ncrna:snRNA chromosome:GRCh37:22:27431850:27431954:1 gene	4.03653e-06	0.193715	-5.16223	HHSC down vs HepG2	250.477	11.2148	0.268643
16632	16788667	chr14	101439932	101440001	+	NR_003209 // SNORD114-16 // small nucleolar RNA, C/D box 114-16 // 14q32 // 767594	SNORD114-16	NR_003209	NR_003209 // RefSeq // Homo sapiens small nucleolar RNA, C/D box 114-16 (SNORD114-16),	1.7084e-05	0.193889	-5.1576	HHSC down vs HepG2	152.85	11.2025	0.439746
21207	16834925	chr17	43238264	43247406	+	NM_144608 // HEXIM2 // hexamethylene bis-acetamide inducible 2 // 17q21.31 // 124790 //	HEXIM2	NM_144608	NM_144608 // RefSeq // Homo sapiens hexamethylene bis-acetamide inducible 2 (HEXIM2), m	5.65083e-06	0.193962	-5.15564	HHSC down vs HepG2	223.35	11.1974	0.300801
35834	16982374	chr4	190200225	190201335	-	---		---	TCONS_00008716-XLOC_004229 // Rinn lincRNA // linc-TRIML2-5 chr4:-:190200224-190201335	0.000109677	0.194438	-5.14303	HHSC down vs HepG2	79.83	11.1639	0.839079
25582	16877290	chr2	12339256	12339327	+	NR_037452 // MIR3681 // microRNA 3681 // --- // 100500884	MIR3681	NR_037452	NR_037452 // RefSeq // Homo sapiens microRNA 3681 (MIR3681), microRNA. // chr2 // 100 /	0.000405063	0.194567	-5.13962	HHSC down vs HepG2	49.8093	11.1549	1.34371
43959	17065901	chr8	12435514	12435661	+	---		---	ENST00000458954 // ENSEMBL // ncrna:miRNA chromosome:GRCh37:8:12435514:12435661:1 gene:	2.77089e-06	0.194721	-5.13556	HHSC down vs HepG2	284.642	11.1441	0.234908
35783	16981911	chr4	184503348	184503454	-	---		---	ENST00000459504 // ENSEMBL // ncrna:snoRNA chromosome:GRCh37:4:184503348:184503454:-1 g	4.04271e-05	0.194851	-5.13213	HHSC down vs HepG2	113.398	11.135	0.589165
30661	16927863	chr22	23256408	23256479	+	ENST00000390327 // IGLJ5 // immunoglobulin lambda joining 5 (non-functional) // --- //	IGLJ5	ENST00000390327	ENST00000390327 // ENSEMBL // cdna:known chromosome:GRCh37:22:23256408:23256479:1 gene:	0.000181654	0.194877	-5.13144	HHSC down vs HepG2	66.6657	11.1332	1.002
31806	16941024	chr3	50305040	50314573	+	NM_004636 // SEMA3B // sema domain, immunoglobulin domain (Ig), short basic domain, sec	SEMA3B	NM_004636	NM_004636 // RefSeq // Homo sapiens sema domain, immunoglobulin domain (Ig), short basi	1.02451e-05	0.195244	-5.1218	HHSC down vs HepG2	182.227	11.1076	0.365728
12168	16744991	chr11	118097409	118123065	-	ENST00000278949 // MPZL3 // myelin protein zero-like 3 // 11q23.3 // 196264 /// NM_1982	MPZL3	ENST00000278949	ENST00000278949 // ENSEMBL // cdna:known chromosome:GRCh37:11:118097409:118123065:-1 ge	0.000112664	0.195259	-5.12141	HHSC down vs HepG2	79.0717	11.1066	0.842772
29745	16919879	chr20	45186462	45313124	-	NM_001011554 // SLC13A3 // solute carrier family 13 (sodium-dependent dicarboxylate tra	SLC13A3	NM_001011554	NM_001011554 // RefSeq // Homo sapiens solute carrier family 13 (sodium-dependent dicar	2.25189e-05	0.195676	-5.1105	HHSC down vs HepG2	138.946	11.0776	0.478356
27633	16898497	---	---	---	---	---		---	--- // --- // pos_control // --- // --- // --- // --- // --- // ---	0.000247523	0.195806	-5.1071	HHSC down vs HepG2	59.6232	11.0686	1.11385
37825	17001022	chr5	141275191	141276260	-	NR_033244 // LOC729080 // glycine cleavage system protein H (aminomethyl carrier) pseud	LOC729080	NR_033244	NR_033244 // RefSeq // Homo sapiens glycine cleavage system protein H (aminomethyl carr	2.29036e-05	0.195928	-5.10391	HHSC down vs HepG2	138.134	11.0601	0.480406
33804	16963400	chr3	196474063	196474195	-	---		---	ENST00000365311 // ENSEMBL // ncrna:snRNA chromosome:GRCh37:3:196474063:196474195:-1 ge	5.67409e-05	0.195942	-5.10354	HHSC down vs HepG2	100.724	11.0591	0.658778
18545	16807306	chr15	40214983	40215087	-	---		---	TCONS_00023920-XLOC_011218 // Rinn lincRNA // linc-EIF2AK4 chr15:+:40213227-40217139 //	0.000570754	0.196014	-5.10168	HHSC down vs HepG2	43.8691	11.0541	1.51188
8313	16705831	chr10	73079010	73123147	+	NM_018344 // SLC29A3 // solute carrier family 29 (nucleoside transporters), member 3 //	SLC29A3	NM_018344	NM_018344 // RefSeq // Homo sapiens solute carrier family 29 (nucleoside transporters),	5.08436e-10	0.196195	-5.09698	HHSC down vs HepG2	5096.15	11.0416	0.013
15725	16780356	chr13	96366931	96367032	-	---		---	ENST00000516092 // ENSEMBL // ncrna:snoRNA chromosome:GRCh37:13:96366931:96367032:-1 ge	0.000808597	0.196893	-5.07891	HHSC down vs HepG2	38.4925	10.9935	1.71361
22875	16851822	chr18	29674467	29674569	+	---		---	ENST00000459168 // ENSEMBL // ncrna:snoRNA chromosome:GRCh37:18:29674467:29674569:1 gen	5.45431e-05	0.196973	-5.07684	HHSC down vs HepG2	102.128	10.988	0.645544
10945	16733068	chr11	125444615	125444714	+	---		---	ENST00000410365 // ENSEMBL // ncrna:snRNA chromosome:GRCh37:11:125444615:125444714:1 ge	0.000518603	0.197021	-5.07561	HHSC down vs HepG2	45.4611	10.9847	1.44978
44379	17070073	chr8	74991772	74991878	+	---		---	ENST00000391183 // ENSEMBL // ncrna:snRNA chromosome:GRCh37:8:74991772:74991878:1 gene:	0.000538696	0.197125	-5.07293	HHSC down vs HepG2	44.8234	10.9776	1.46944
27457	16896914	chr2	42994229	43019751	-	NM_012205 // HAAO // 3-hydroxyanthranilate 3,4-dioxygenase // 2p21 // 23498 /// ENST000	HAAO	NM_012205	NM_012205 // RefSeq // Homo sapiens 3-hydroxyanthranilate 3,4-dioxygenase (HAAO), mRNA.	2.76075e-05	0.197281	-5.06892	HHSC down vs HepG2	129.48	10.9669	0.508199
42735	17053325	chr7	150026938	150029810	+	ENST00000343855 // C7orf29 // chromosome 7 open reading frame 29 // 7q36.1 // 113763 //	C7orf29	ENST00000343855	ENST00000343855 // ENSEMBL // cdna:known chromosome:GRCh37:7:150026938:150029808:1 gene	1.98493e-06	0.197657	-5.05928	HHSC down vs HepG2	318.736	10.9412	0.205961
32689	16950319	chr3	4920283	4920386	-	---		---	ENST00000459040 // ENSEMBL // ncrna:snoRNA chromosome:GRCh37:3:4920283:4920386:-1 gene:	5.92957e-05	0.197799	-5.05563	HHSC down vs HepG2	99.1798	10.9315	0.661313
45068	17076477	chr8	38410139	38410871	-	---		---	TCONS_00014978-XLOC_007057 // Rinn lincRNA // linc-C8orf86-1 chr8:-:38408980-38410871 /	1.10979e-05	0.198371	-5.04105	HHSC down vs HepG2	177.297	10.8926	0.36862
48345	17107462	chrX	142113704	142122488	+	NM_001009613 // SPANXN4 // SPANX family, member N4 // Xq27.3 // 441525 /// ENST00000446	SPANXN4	NM_001009613	NM_001009613 // RefSeq // Homo sapiens SPANX family, member N4 (SPANXN4), mRNA. // chrX	0.000118218	0.199353	-5.01623	HHSC down vs HepG2	77.7305	10.8262	0.835669
34098	16966210	chr4	40079504	40079602	+	---		---	ENST00000363585 // ENSEMBL // ncrna:snRNA chromosome:GRCh37:4:40079504:40079602:1 gene:	7.78789e-05	0.199651	-5.00875	HHSC down vs HepG2	90.1113	10.8061	0.71952
33952	16965035	chr4	9360109	9361701	+	NR_046416 // USP17 // ubiquitin specific peptidase 17 // 4p15 // 391627	USP17	NR_046416	NR_046416 // RefSeq // Homo sapiens ubiquitin specific peptidase 17 (USP17), non-coding	0.00188344	0.199798	-5.00505	HHSC down vs HepG2	27.7716	10.7962	2.33251
22786	16850958	chr18	10454625	10488698	+	NM_153000 // APCDD1 // adenomatosis polyposis coli down-regulated 1 // 18p11.22 // 1474	APCDD1	NM_153000	NM_153000 // RefSeq // Homo sapiens adenomatosis polyposis coli down-regulated 1 (APCDD	9.2738e-08	0.200316	-4.99211	HHSC down vs HepG2	894.281	10.7615	0.0722024
50496	17120308	chrU	1	697	+	---		---	---	3.92812e-05	0.20053	-4.98679	HHSC down vs HepG2	114.54	10.7473	0.562978
45769	17083484	chr9	6645900	6670635	+	ENST00000413145 // LOC100287623 // uncharacterized LOC100287623 // 9p24.1 // 100287623	LOC100287623	ENST00000413145	TCONS_l2_00028611-XLOC_l2_014697 // Broad TUCP // linc-GLDC-BP chr9:+:6645888-6670845 /	0.000180431	0.200691	-4.98278	HHSC down vs HepG2	66.8277	10.7365	0.963958
23090	16853623	chr18	5236723	5238028	-	NR_026849 // LINC00526 // long intergenic non-protein coding RNA 526 // 18p11.31 // 147	LINC00526	NR_026849	NR_026849 // RefSeq // Homo sapiens long intergenic non-protein coding RNA 526 (LINC005	3.0252e-06	0.200735	-4.98168	HHSC down vs HepG2	276.28	10.7336	0.233102
51687	17122692	chrU	1	1431	+	---		---	---	0.00016005	0.200844	-4.979	HHSC down vs HepG2	69.7639	10.7264	0.922515
17636	16798146	chr15	25307479	25307575	+	NR_003320 // SNORD116-5 // small nucleolar RNA, C/D box 116-5 // 15q11.2 // 100033417 /	SNORD116-5	NR_003320	NR_003320 // RefSeq // Homo sapiens small nucleolar RNA, C/D box 116-5 (SNORD116-5), sm	3.09354e-08	0.200851	-4.97881	HHSC down vs HepG2	1291.78	10.7259	0.049819
17638	16798150	chr15	25312934	25313030	+	NR_003320 // SNORD116-5 // small nucleolar RNA, C/D box 116-5 // 15q11.2 // 100033417 /	SNORD116-5	NR_003320	NR_003320 // RefSeq // Homo sapiens small nucleolar RNA, C/D box 116-5 (SNORD116-5), sm	3.09354e-08	0.200851	-4.97881	HHSC down vs HepG2	1291.78	10.7259	0.049819
51699	17122716	chrU	1	1328	+	---		---	---	4.48845e-08	0.201254	-4.96884	HHSC down vs HepG2	1140.45	10.6991	0.056289
30325	16924835	chr21	31869142	31869451	-	ENST00000334058 // KRTAP19-4 // keratin associated protein 19-4 // 21q22.1 // 337971 //	KRTAP19-4	ENST00000334058	ENST00000334058 // ENSEMBL // cdna:known chromosome:GRCh37:21:31869142:31869451:-1 gene	2.55676e-05	0.201582	-4.96076	HHSC down vs HepG2	132.971	10.6774	0.481791
23668	16858605	chr19	12180979	12181086	+	ENST00000516737 // RN5S466 // RNA, 5S ribosomal 466 // --- // ---	RN5S466	ENST00000516737	ENST00000516737 // ENSEMBL // ncrna:rRNA chromosome:GRCh37:19:12180979:12181086:1 gene:	1.87293e-05	0.202069	-4.9488	HHSC down vs HepG2	148.079	10.6452	0.431334
5518	16677716	chr1	220999118	220999235	+	---		---	ENST00000408644 // ENSEMBL // ncrna:snRNA chromosome:GRCh37:1:220999118:220999235:1 gen	3.77652e-05	0.202287	-4.94348	HHSC down vs HepG2	116.122	10.6309	0.549297
51784	17122886	chrU	1	2345	+	---		---	---	7.22521e-06	0.202505	-4.93814	HHSC down vs HepG2	205.37	10.6165	0.310168
41871	17044403	chr7	24940431	24940524	+	---		---	ENST00000459086 // ENSEMBL // ncrna:miRNA chromosome:GRCh37:7:24940431:24940524:1 gene:	4.19855e-05	0.202912	-4.92825	HHSC down vs HepG2	111.912	10.5899	0.567764
43421	17060287	chr7	99245813	99277621	-	NR_033807 // CYP3A5 // cytochrome P450, family 3, subfamily A, polypeptide 5 // 7q21.1	CYP3A5	NR_033807	NR_033807 // RefSeq // Homo sapiens cytochrome P450, family 3, subfamily A, polypeptide	5.31126e-07	0.203056	-4.92476	HHSC down vs HepG2	497.523	10.5805	0.127598
24168	16863705	chr19	48416308	48416427	+	NR_024220 // SNAR-C1 // small ILF3/NF90-associated RNA C1 // 19q13.32 // 100170225 ///	SNAR-C1	NR_024220	NR_024220 // RefSeq // Homo sapiens small ILF3/NF90-associated RNA C1 (SNAR-C1), small	6.78507e-05	0.203108	-4.9235	HHSC down vs HepG2	94.5936	10.5771	0.670897
24169	16863711	chr19	48432075	48432194	+	NR_024220 // SNAR-C1 // small ILF3/NF90-associated RNA C1 // 19q13.32 // 100170225 ///	SNAR-C1	NR_024220	NR_024220 // RefSeq // Homo sapiens small ILF3/NF90-associated RNA C1 (SNAR-C1), small	6.78507e-05	0.203108	-4.9235	HHSC down vs HepG2	94.5936	10.5771	0.670897
24172	16863721	chr19	48458939	48459058	+	NR_024220 // SNAR-C1 // small ILF3/NF90-associated RNA C1 // 19q13.32 // 100170225 ///	SNAR-C1	NR_024220	NR_024220 // RefSeq // Homo sapiens small ILF3/NF90-associated RNA C1 (SNAR-C1), small	6.78507e-05	0.203108	-4.9235	HHSC down vs HepG2	94.5936	10.5771	0.670897
40254	17024312	chr6	141167095	141174061	-	---		---	TCONS_l2_00025495-XLOC_l2_013145 // Broad TUCP // linc-CITED2-4 chr6:-:141167094-141174	1.50388e-05	0.203237	-4.92037	HHSC down vs HepG2	159.714	10.5687	0.397035
28272	16904447	chr2	165509841	165700189	-	NM_014900 // COBLL1 // COBL-like 1 // 2q24.3 // 22837 /// ENST00000342193 // COBLL1 //	COBLL1	NM_014900	NM_014900 // RefSeq // Homo sapiens COBL-like 1 (COBLL1), mRNA. // chr2 // 100 // 50 //	5.44536e-07	0.203303	-4.91877	HHSC down vs HepG2	493.361	10.5643	0.128478
36753	16991624	chr5	157236106	157236212	+	---		---	ENST00000384092 // ENSEMBL // ncrna:snRNA chromosome:GRCh37:5:157236106:157236212:1 gen	4.66781e-07	0.203866	-4.90518	HHSC down vs HepG2	519.637	10.5277	0.121558
51120	17121556	chrU	1	548	+	---		---	---	1.44891e-05	0.203907	-4.9042	HHSC down vs HepG2	161.774	10.525	0.39036
28195	16903419	chr2	148253006	148253108	-	---		---	ENST00000365204 // ENSEMBL // ncrna:snRNA chromosome:GRCh37:2:148253006:148253108:-1 ge	0.000863684	0.203921	-4.90387	HHSC down vs HepG2	37.5437	10.5241	1.6819
8023	16703230	chr10	23455914	23456030	+	---		---	ENST00000516240 // ENSEMBL // ncrna:snoRNA chromosome:GRCh37:10:23455914:23456030:1 gen	4.86736e-05	0.204139	-4.89862	HHSC down vs HepG2	106.28	10.51	0.593335
22148	16844547	chr17	39149682	39150385	-	NM_033185 // KRTAP3-3 // keratin associated protein 3-3 // 17q12-q21 // 85293 /// ENST0	KRTAP3-3	NM_033185	NM_033185 // RefSeq // Homo sapiens keratin associated protein 3-3 (KRTAP3-3), mRNA. //	7.46216e-05	0.204433	-4.89157	HHSC down vs HepG2	91.4786	10.4909	0.68809
28650	16909257	chr2	228549926	228582745	-	NM_025243 // SLC19A3 // solute carrier family 19, member 3 // 2q37 // 80704 /// ENST000	SLC19A3	NM_025243	NM_025243 // RefSeq // Homo sapiens solute carrier family 19, member 3 (SLC19A3), mRNA.	1.66357e-06	0.204437	-4.89147	HHSC down vs HepG2	338.382	10.4907	0.186015
47784	17102352	chrX	30671476	30749579	+	NM_203391 // GK // glycerol kinase // Xp21.3 // 2710 /// NM_000167 // GK // glycerol ki	GK	NM_203391	NM_203391 // RefSeq // Homo sapiens glycerol kinase (GK), transcript variant 1, mRNA. /	2.67215e-05	0.204464	-4.89083	HHSC down vs HepG2	130.953	10.4889	0.480584
20792	16830469	chr17	7348380	7361026	+	NM_000747 // CHRNB1 // cholinergic receptor, nicotinic, beta 1 (muscle) // 17p13.1 // 1	CHRNB1	NM_000747	NM_000747 // RefSeq // Homo sapiens cholinergic receptor, nicotinic, beta 1 (muscle) (C	7.72664e-08	0.204474	-4.89061	HHSC down vs HepG2	950.707	10.4883	0.0661928
8670	16709255	chr10	114043493	114064793	+	ENST00000369422 // TECTB // tectorin beta // 10q25-q26 // 6975 /// NM_058222 // TECTB /	TECTB	ENST00000369422	ENST00000369422 // ENSEMBL // cdna:known chromosome:GRCh37:10:114043493:114064793:1 gen	0.00207659	0.204643	-4.88655	HHSC down vs HepG2	26.7178	10.4774	2.3529
3767	16659338	chr1	12567300	12567451	+	NR_003025 // SNORA59A // small nucleolar RNA, H/ACA box 59A // 1p36.21 // 677885 /// NR	SNORA59A	NR_003025	NR_003025 // RefSeq // Homo sapiens small nucleolar RNA, H/ACA box 59A (SNORA59A), smal	7.1743e-08	0.204707	-4.88503	HHSC down vs HepG2	974.636	10.4733	0.0644749
20929	16832131	chr17	19460873	19461024	+	NR_003025 // SNORA59A // small nucleolar RNA, H/ACA box 59A // 1p36.21 // 677885 /// NR	SNORA59A	NR_003025	NR_003025 // RefSeq // Homo sapiens small nucleolar RNA, H/ACA box 59A (SNORA59A), smal	7.1743e-08	0.204707	-4.88503	HHSC down vs HepG2	974.636	10.4733	0.0644749
38163	17004511	chr6	5851739	5870453	+	---		---	TCONS_00011258-XLOC_005144 // Rinn lincRNA // linc-LY86-3 chr6:+:5851738-5870453 // chr	0.000650994	0.204873	-4.88108	HHSC down vs HepG2	41.765	10.4626	1.50306
39286	17014683	chr6	167684657	167729507	+	NM_018974 // UNC93A // unc-93 homolog A (C. elegans) // 6q27 // 54346 /// NM_001143947	UNC93A	NM_018974	NM_018974 // RefSeq // Homo sapiens unc-93 homolog A (C. elegans) (UNC93A), transcript	4.35229e-05	0.204874	-4.88104	HHSC down vs HepG2	110.516	10.4625	0.568016
21160	16834516	chr17	41003201	41010141	+	NM_003734 // AOC3 // amine oxidase, copper containing 3 (vascular adhesion protein 1) /	AOC3	NM_003734	NM_003734 // RefSeq // Homo sapiens amine oxidase, copper containing 3 (vascular adhesi	7.23676e-07	0.205276	-4.87149	HHSC down vs HepG2	448.263	10.4366	0.139694
43697	17063507	chr7	139784546	139876835	-	NM_030647 // JHDM1D // jumonji C domain containing histone demethylase 1 homolog D (S.	JHDM1D	NM_030647	NM_030647 // RefSeq // Homo sapiens jumonji C domain containing histone demethylase 1 h	0.000200161	0.20533	-4.8702	HHSC down vs HepG2	64.3787	10.4331	0.972354
22963	16852573	chr18	55711610	56068772	+	NM_001144967 // NEDD4L // neural precursor cell expressed, developmentally down-regulat	NEDD4L	NM_001144967	NM_001144967 // RefSeq // Homo sapiens neural precursor cell expressed, developmentally	1.34941e-06	0.205513	-4.86588	HHSC down vs HepG2	363.212	10.4214	0.172155
13197	16756224	chr12	104985411	104985494	+	NR_037487 // MIR3922 // microRNA 3922 // --- // 100500843	MIR3922	NR_037487	NR_037487 // RefSeq // Homo sapiens microRNA 3922 (MIR3922), microRNA. // chr12 // 100	2.48952e-05	0.205766	-4.85989	HHSC down vs HepG2	134.204	10.4052	0.465197
13088	16755101	chr12	93744392	93744492	+	---		---	ENST00000459521 // ENSEMBL // ncrna:snoRNA chromosome:GRCh37:12:93744392:93744492:1 gen	1.27659e-05	0.205886	-4.85707	HHSC down vs HepG2	168.974	10.3976	0.369203
51858	17123034	chrU	1	586	+	---		---	---	2.39017e-08	0.206094	-4.85215	HHSC down vs HepG2	1408.24	10.3843	0.0442437
52122	17123562	chrU	1	284	+	---		---	---	6.3635e-05	0.206525	-4.84202	HHSC down vs HepG2	96.7508	10.3568	0.642277
25552	16876978	chr2	10085341	10142412	+	NM_198182 // GRHL1 // grainyhead-like 1 (Drosophila) // 2p25.1 // 29841 /// ENST0000032	GRHL1	NM_198182	NM_198182 // RefSeq // Homo sapiens grainyhead-like 1 (Drosophila) (GRHL1), mRNA. // ch	2.71818e-05	0.20686	-4.83418	HHSC down vs HepG2	130.179	10.3355	0.476367
35848	16982468	chrU	53589	115055	-	---		---	---	1.00354e-08	0.207197	-4.82633	HHSC down vs HepG2	1882.41	10.3142	0.0328756
20772	16830220	chr17	6756895	6803668	+	NR_002710 // ALOX12P2 // arachidonate 12-lipoxygenase pseudogene 2 // 17p13 // 245 ///	ALOX12P2	NR_002710	NR_002710 // RefSeq // Homo sapiens arachidonate 12-lipoxygenase pseudogene 2 (ALOX12P2	3.03738e-05	0.207333	-4.82315	HHSC down vs HepG2	125.26	10.3056	0.493642
21865	16841577	chr17	15154944	15155013	-	NR_039884 // MIR4731 // microRNA 4731 // --- // 100616125	MIR4731	NR_039884	NR_039884 // RefSeq // Homo sapiens microRNA 4731 (MIR4731), microRNA. // chr17 // 100	6.80556e-06	0.207411	-4.82136	HHSC down vs HepG2	209.613	10.3007	0.294849
51859	17123036	chrU	1	333	+	---		---	---	1.77456e-08	0.207461	-4.82018	HHSC down vs HepG2	1555.76	10.2975	0.0397139
46099	17086346	chr9	86473883	86482797	+	---		---	---	8.53521e-05	0.207666	-4.81543	HHSC down vs HepG2	87.2437	10.2846	0.707302
30121	16922959	chr21	42733870	42781317	+	NM_002463 // MX2 // myxovirus (influenza virus) resistance 2 (mouse) // 21q22.3 // 4600	MX2	NM_002463	NM_002463 // RefSeq // Homo sapiens myxovirus (influenza virus) resistance 2 (mouse) (M	7.11577e-08	0.207813	-4.81201	HHSC down vs HepG2	977.315	10.2753	0.0630829
34218	16967278	chr4	66868981	66899847	+	---		---	TCONS_00007547-XLOC_003562 // Rinn lincRNA // linc-STAP1-2 chr4:+:66868998-66882510 //	1.27074e-05	0.20801	-4.80746	HHSC down vs HepG2	169.241	10.2629	0.363847
435	16650887	---	---	---	---	---		---	--- // --- // neg_control // --- // --- // --- // --- // --- // ---	0.00227052	0.208061	-4.80628	HHSC down vs HepG2	25.7838	10.2597	2.38749
51216	17121748	chrU	1	318	+	---		---	---	3.14388e-05	0.208473	-4.79678	HHSC down vs HepG2	123.769	10.2339	0.496111
347	16650703	---	---	---	---	---		---	--- // --- // neg_control // --- // --- // --- // --- // --- // ---	4.42157e-06	0.208873	-4.7876	HHSC down vs HepG2	242.827	10.2089	0.252251
15613	16779593	chr13	61773932	61774014	-	NR_036128 // MIR3169 // microRNA 3169 // --- // 100422973	MIR3169	NR_036128	NR_036128 // RefSeq // Homo sapiens microRNA 3169 (MIR3169), microRNA. // chr13 // 100	4.19531e-05	0.208979	-4.78517	HHSC down vs HepG2	111.942	10.2023	0.546834
24919	16871161	chr19	33321417	33360683	-	NM_014270 // SLC7A9 // solute carrier family 7 (glycoprotein-associated amino acid tran	SLC7A9	NM_014270	NM_014270 // RefSeq // Homo sapiens solute carrier family 7 (glycoprotein-associated am	8.11332e-05	0.209047	-4.78362	HHSC down vs HepG2	88.8193	10.1981	0.688908
33697	16962246	chr3	184089723	184095932	-	NM_000460 // THPO // thrombopoietin // 3q27 // 7066 /// NM_001177597 // THPO // thrombo	THPO	NM_000460	NM_000460 // RefSeq // Homo sapiens thrombopoietin (THPO), transcript variant 1, mRNA.	3.92401e-07	0.209068	-4.78313	HHSC down vs HepG2	550.902	10.1967	0.111055
51700	17122718	chrU	1	1480	+	---		---	---	3.55525e-07	0.209339	-4.77694	HHSC down vs HepG2	569.501	10.1798	0.10725
20160	16824309	chr16	16243422	16317351	-	NM_001171 // ABCC6 // ATP-binding cassette, sub-family C (CFTR/MRP), member 6 // 16p13.	ABCC6	NM_001171	NM_001171 // RefSeq // Homo sapiens ATP-binding cassette, sub-family C (CFTR/MRP), memb	3.10625e-06	0.209562	-4.77185	HHSC down vs HepG2	273.81	10.166	0.222767
6041	16682702	chr1	19631570	19631676	-	---		---	ENST00000363533 // ENSEMBL // ncrna:snRNA chromosome:GRCh37:1:19631570:19631676:-1 gene	3.95438e-06	0.209584	-4.77135	HHSC down vs HepG2	252.235	10.1646	0.241789
38781	17010196	chr6	72294792	72294904	+	ENST00000405746 // KRT19P1 // keratin 19 pseudogene 1 // --- // ---	KRT19P1	ENST00000405746	ENST00000405746 // ENSEMBL // cdna:pseudogene chromosome:GRCh37:6:72294424:72295609:1 g	2.55718e-05	0.209597	-4.77106	HHSC down vs HepG2	132.964	10.1638	0.458644
39972	17021116	chr6	82553501	82648138	-	---		---	TCONS_00011524-XLOC_005774 // Rinn lincRNA // linc-FAM46A-2 chr6:-:82554901-82643197 //	5.92372e-06	0.210132	-4.75892	HHSC down vs HepG2	219.785	10.1307	0.276562
7392	16697243	chr1	185227043	185227147	-	---		---	ENST00000383913 // ENSEMBL // ncrna:misc_RNA chromosome:GRCh37:1:185227043:185227147:-1	7.67655e-05	0.210315	-4.75478	HHSC down vs HepG2	90.5699	10.1194	0.670383
5958	16681840	chr1	12630000	12630100	-	---		---	ENST00000408413 // ENSEMBL // ncrna:snRNA chromosome:GRCh37:1:12630000:12630100:-1 gene	2.14465e-06	0.210482	-4.751	HHSC down vs HepG2	310.485	10.1091	0.195354
51281	17121878	chrU	1	907	+	---		---	---	4.58579e-05	0.210663	-4.74691	HHSC down vs HepG2	108.517	10.0979	0.558321
51231	17121778	chrU	1	310	+	---		---	---	3.87911e-05	0.210769	-4.74453	HHSC down vs HepG2	115.043	10.0914	0.526313
37388	16997041	chr5	70370030	70378819	-	NR_026578 // LOC647859 // occludin pseudogene // 5q13.2 // 647859 /// ENST00000572202 /	LOC647859	NR_026578	NR_026578 // RefSeq // Homo sapiens occludin pseudogene (LOC647859), non-coding RNA. //	1.72865e-05	0.210836	-4.74303	HHSC down vs HepG2	152.231	10.0873	0.39758
37780	17000520	chr5	137896732	137896799	-	NR_002913 // SNORD63 // small nucleolar RNA, C/D box 63 // 5q31.2 // 26785	SNORD63	NR_002913	NR_002913 // RefSeq // Homo sapiens small nucleolar RNA, C/D box 63 (SNORD63), small nu	0.000402964	0.211131	-4.73639	HHSC down vs HepG2	49.9046	10.0692	1.21061
19739	16820157	chr16	67465036	67471456	+	NM_000196 // HSD11B2 // hydroxysteroid (11-beta) dehydrogenase 2 // 16q22 // 3291 /// E	HSD11B2	NM_000196	NM_000196 // RefSeq // Homo sapiens hydroxysteroid (11-beta) dehydrogenase 2 (HSD11B2),	1.54639e-06	0.211388	-4.73065	HHSC down vs HepG2	346.851	10.0535	0.17391
31515	16937411	chr3	9944296	9958086	+	NM_153480 // IL17RE // interleukin 17 receptor E // 3p25.3 // 132014 /// NM_153483 // I	IL17RE	NM_153480	NM_153480 // RefSeq // Homo sapiens interleukin 17 receptor E (IL17RE), transcript vari	4.62414e-06	0.21148	-4.72858	HHSC down vs HepG2	239.151	10.0478	0.252087
11707	16740557	---	---	---	---	---		---	--- // --- // pos_control // --- // --- // --- // --- // --- // ---	0.000996638	0.211533	-4.72739	HHSC down vs HepG2	35.5532	10.0445	1.69513
12169	16745002	chr11	118124118	118135251	-	NM_005797 // MPZL2 // myelin protein zero-like 2 // 11q24 // 10205 /// NM_144765 // MPZ	MPZL2	NM_005797	NM_005797 // RefSeq // Homo sapiens myelin protein zero-like 2 (MPZL2), transcript vari	0.000665127	0.211537	-4.72731	HHSC down vs HepG2	41.4301	10.0443	1.45464
34702	16971867	chr4	159091904	159176563	+	NM_018342 // TMEM144 // transmembrane protein 144 // 4q32.1 // 55314 /// ENST0000029652	TMEM144	NM_018342	NM_018342 // RefSeq // Homo sapiens transmembrane protein 144 (TMEM144), mRNA. // chr4	3.61867e-08	0.211793	-4.72159	HHSC down vs HepG2	1225.73	10.0287	0.0490907
42835	17054328	chr7	1191707	1200395	-	NM_182491 // ZFAND2A // zinc finger, AN1-type domain 2A // 7p22.3 // 90637 /// ENST0000	ZFAND2A	NM_182491	NM_182491 // RefSeq // Homo sapiens zinc finger, AN1-type domain 2A (ZFAND2A), mRNA. //	1.13408e-05	0.212121	-4.71429	HHSC down vs HepG2	175.985	10.0087	0.341235
49089	17114757	chrX	144314449	144315139	-	---		---	TCONS_00017098-XLOC_008251 // Rinn lincRNA // linc-SPANXN2 chrX:-:144314448-144315139 /	5.76981e-05	0.212277	-4.71083	HHSC down vs HepG2	100.135	9.99922	0.599147
9044	16712825	chr10	28339922	28591995	-	NM_173496 // MPP7 // membrane protein, palmitoylated 7 (MAGUK p55 subfamily member 7) /	MPP7	NM_173496	NM_173496 // RefSeq // Homo sapiens membrane protein, palmitoylated 7 (MAGUK p55 subfam	2.42454e-05	0.212279	-4.71077	HHSC down vs HepG2	135.439	9.99907	0.442963
351	16650711	---	---	---	---	---		---	--- // --- // neg_control // --- // --- // --- // --- // --- // ---	5.06338e-07	0.212576	-4.70419	HHSC down vs HepG2	505.597	9.98104	0.118447
39022	17012125	chr6	119648446	119648550	+	---		---	ENST00000363862 // ENSEMBL // ncrna:snRNA chromosome:GRCh37:6:119648446:119648550:1 gen	0.000433026	0.212778	-4.69974	HHSC down vs HepG2	48.599	9.96884	1.23075
32862	16952278	chr3	38546971	38547072	-	---		---	ENST00000384781 // ENSEMBL // ncrna:misc_RNA chromosome:GRCh37:3:38546971:38547072:-1 g	1.17561e-05	0.212811	-4.69901	HHSC down vs HepG2	173.825	9.96684	0.34403
22797	16851060	chr18	12098426	12098531	+	---		---	ENST00000363957 // ENSEMBL // ncrna:snRNA chromosome:GRCh37:18:12098426:12098531:1 gene	2.68779e-05	0.212835	-4.69847	HHSC down vs HepG2	130.688	9.96535	0.457518
22794	16851026	chr18	11981427	12030885	+	NM_014214 // IMPA2 // inositol(myo)-1(or 4)-monophosphatase 2 // 18p11.2 // 3613 /// EN	IMPA2	NM_014214	NM_014214 // RefSeq // Homo sapiens inositol(myo)-1(or 4)-monophosphatase 2 (IMPA2), mR	4.33688e-07	0.213324	-4.6877	HHSC down vs HepG2	532.662	9.93581	0.111919
46967	17094863	chr9	74517371	74517466	-	---		---	ENST00000364052 // ENSEMBL // ncrna:misc_RNA chromosome:GRCh37:9:74517371:74517466:-1 g	6.21069e-05	0.21343	-4.68539	HHSC down vs HepG2	97.5803	9.92947	0.610541
27695	16899224	chr2	74652963	74669549	-	NM_033046 // RTKN // rhotekin // 2p13.1 // 6242 /// ENST00000305557 // RTKN // rhotekin	RTKN	NM_033046	NM_033046 // RefSeq // Homo sapiens rhotekin (RTKN), transcript variant 2, mRNA. // chr	1.11564e-06	0.213511	-4.6836	HHSC down vs HepG2	387.332	9.92456	0.153737
35986	16983585	chr5	24811590	24811657	+	---		---	ENST00000411072 // ENSEMBL // ncrna:snoRNA chromosome:GRCh37:5:24811590:24811657:1 gene	0.000177503	0.213894	-4.67521	HHSC down vs HepG2	67.2216	9.90153	0.883781
20528	16828108	chr16	71792305	71792390	-	NR_003059 // SNORD71 // small nucleolar RNA, C/D box 71 // 16q22.2 // 692111	SNORD71	NR_003059	NR_003059 // RefSeq // Homo sapiens small nucleolar RNA, C/D box 71 (SNORD71), small nu	4.39526e-05	0.214193	-4.66868	HHSC down vs HepG2	110.138	9.8836	0.538432
37027	16993854	chr5	1040858	1048427	-	---		---	TCONS_00010234-XLOC_004700 // Rinn lincRNA // linc-BRD9-1 chr5:-:1042002-1043709 // chr	0.000735429	0.214355	-4.66515	HHSC down vs HepG2	39.8951	9.8739	1.48498
21429	16837226	chr17	65736785	65736917	+	NR_003706 // SNORA38B // small nucleolar RNA, H/ACA box 38B // 17q24.2 // 100124536	SNORA38B	NR_003706	NR_003706 // RefSeq // Homo sapiens small nucleolar RNA, H/ACA box 38B (SNORA38B), smal	1.0833e-05	0.214399	-4.6642	HHSC down vs HepG2	178.773	9.87128	0.331301
12457	16748151	chr12	9499309	9500599	+	---		---	TCONS_00021051-XLOC_009650 // Rinn lincRNA // linc-CLEC2D-5 chr12:+:9499308-9500599 //	4.6304e-05	0.214626	-4.65928	HHSC down vs HepG2	108.151	9.85774	0.546889
22519	16848097	chr17	66531257	66597095	-	NM_001243746 // FAM20A // family with sequence similarity 20, member A // 17q24.2 // 54	FAM20A	NM_001243746	NM_001243746 // RefSeq // Homo sapiens family with sequence similarity 20, member A (FA	1.35409e-07	0.214863	-4.65413	HHSC down vs HepG2	787.653	9.84358	0.0749841
33917	16964831	chr4	7312177	7312251	+	NR_039961 // MIR4798 // microRNA 4798 // --- // 100616471	MIR4798	NR_039961	NR_039961 // RefSeq // Homo sapiens microRNA 4798 (MIR4798), microRNA. // chr4 // 100 /	5.63477e-06	0.214933	-4.65261	HHSC down vs HepG2	223.567	9.83941	0.264066
45797	17083645	chr9	15143287	15143384	+	---		---	ENST00000516151 // ENSEMBL // ncrna:snRNA chromosome:GRCh37:9:15143287:15143384:1 gene:	1.25637e-05	0.215047	-4.65014	HHSC down vs HepG2	169.903	9.83261	0.347231
37858	17001349	chr5	147204131	147211349	-	NM_003122 // SPINK1 // serine peptidase inhibitor, Kazal type 1 // 5q32 // 6690 /// ENS	SPINK1	NM_003122	NM_003122 // RefSeq // Homo sapiens serine peptidase inhibitor, Kazal type 1 (SPINK1),	6.1768e-05	0.215136	-4.64822	HHSC down vs HepG2	97.7679	9.82732	0.603101
31023	16932103	chr22	18761202	18779474	-	NR_003267 // GGT3P // gamma-glutamyltransferase 3 pseudogene // 22q11.21 // 2679 /// EN	GGT3P	NR_003267	NR_003267 // RefSeq // Homo sapiens gamma-glutamyltransferase 3 pseudogene (GGT3P), non	1.49398e-07	0.215224	-4.64631	HHSC down vs HepG2	762.09	9.82208	0.07733
39229	17014085	chr6	157950164	157950232	+	NR_037463 // MIR3692 // microRNA 3692 // --- // 100500899	MIR3692	NR_037463	NR_037463 // RefSeq // Homo sapiens microRNA 3692 (MIR3692), microRNA. // chr6 // 100 /	3.61519e-05	0.215306	-4.64455	HHSC down vs HepG2	117.901	9.81722	0.499601
8617	16708780	chr10	104678071	104838344	+	NM_017649 // CNNM2 // cyclin M2 // 10q24.32 // 54805 /// ENST00000369878 // CNNM2 // cy	CNNM2	NM_017649	NM_017649 // RefSeq // Homo sapiens cyclin M2 (CNNM2), transcript variant 1, mRNA. // c	7.38136e-09	0.215679	-4.63653	HHSC down vs HepG2	2085.92	9.79514	0.028175
17816	16799189	chr15	37316133	37322426	+	---		---	ENST00000560169 // ENSEMBL // cdna:known chromosome:GRCh37:15:37316133:37322426:1 gene:	0.000117443	0.215843	-4.633	HHSC down vs HepG2	77.9126	9.78542	0.753569
14104	16766653	chr12	58062727	58062822	-	---		---	ENST00000459425 // ENSEMBL // ncrna:snoRNA chromosome:GRCh37:12:58062727:58062822:-1 ge	6.27995e-05	0.215868	-4.63246	HHSC down vs HepG2	97.201	9.78394	0.603941
43848	17064937	chr7	158325410	158325505	-	NR_030325 // MIR595 // microRNA 595 // 7q36.3 // 693180	MIR595	NR_030325	NR_030325 // RefSeq // Homo sapiens microRNA 595 (MIR595), microRNA. // chr7 // 100 //	4.20882e-08	0.215919	-4.63137	HHSC down vs HepG2	1165.28	9.78092	0.0503618
15118	16775204	chr13	62334417	62334509	+	---		---	ENST00000390718 // ENSEMBL // ncrna:miRNA chromosome:GRCh37:13:62334417:62334509:1 gene	0.000212668	0.216033	-4.62893	HHSC down vs HepG2	62.987	9.7742	0.931069
48547	17109680	chrX	20024752	20135114	-	NM_001168465 // MAP7D2 // MAP7 domain containing 2 // Xp22.12 // 256714 /// ENST0000037	MAP7D2	NM_001168465	NM_001168465 // RefSeq // Homo sapiens MAP7 domain containing 2 (MAP7D2), transcript va	1.00777e-07	0.216367	-4.62178	HHSC down vs HepG2	869.696	9.75448	0.0672958
3711	16658664	chr1	9599528	9642831	+	NM_032315 // SLC25A33 // solute carrier family 25 (pyrimidine nucleotide carrier), memb	SLC25A33	NM_032315	NM_032315 // RefSeq // Homo sapiens solute carrier family 25 (pyrimidine nucleotide car	1.99367e-07	0.216443	-4.62016	HHSC down vs HepG2	691.727	9.75001	0.084571
52257	17123832	chrU	1	2724	+	---		---	---	6.83272e-08	0.216463	-4.61973	HHSC down vs HepG2	990.7	9.74884	0.0590421
5131	16673341	chr1	166975196	166975314	+	ENST00000363166 // RN5S65 // RNA, 5S ribosomal 65 // --- // ---	RN5S65	ENST00000363166	ENST00000363166 // ENSEMBL // ncrna:rRNA chromosome:GRCh37:1:166975196:166975314:1 gene	4.01275e-05	0.216709	-4.61448	HHSC down vs HepG2	113.692	9.73435	0.51372
31259	16934568	chr22	36883233	36903148	-	NM_001102371 // FOXRED2 // FAD-dependent oxidoreductase domain containing 2 // 22q12.3	FOXRED2	NM_001102371	NM_001102371 // RefSeq // Homo sapiens FAD-dependent oxidoreductase domain containing 2	5.89992e-07	0.216772	-4.61315	HHSC down vs HepG2	480.212	9.73068	0.12158
16971	16792010	chr14	36007558	36278510	-	NM_014990 // RALGAPA1 // Ral GTPase activating protein, alpha subunit 1 (catalytic) //	RALGAPA1	NM_014990	NM_014990 // RefSeq // Homo sapiens Ral GTPase activating protein, alpha subunit 1 (cat	7.34738e-09	0.217002	-4.60825	HHSC down vs HepG2	2089.14	9.71716	0.0279076
6413	16687067	chr1	52004297	52004401	-	---		---	ENST00000516223 // ENSEMBL // ncrna:snRNA chromosome:GRCh37:1:52004297:52004401:-1 gene	8.60628e-05	0.217192	-4.60421	HHSC down vs HepG2	86.9885	9.70602	0.669469
51460	17122238	chrU	1	476	+	---		---	---	1.92207e-07	0.217339	-4.60111	HHSC down vs HepG2	700.275	9.69746	0.0830884
14738	16771801	chr12	123199303	123201439	-	NM_006018 // HCAR3 // hydroxycarboxylic acid receptor 3 // 12q24.31 // 8843 /// ENST000	HCAR3	NM_006018	NM_006018 // RefSeq // Homo sapiens hydroxycarboxylic acid receptor 3 (HCAR3), mRNA. //	1.11921e-06	0.217392	-4.59998	HHSC down vs HepG2	386.915	9.69432	0.150332
43177	17057894	chr7	55247443	55256648	-	NR_047551 // LOC100507500 // uncharacterized LOC100507500 // --- // 100507500 /// ENST0	LOC100507500	NR_047551	NR_047551 // RefSeq // Homo sapiens uncharacterized LOC100507500 (LOC100507500), non-co	3.15491e-07	0.217611	-4.59535	HHSC down vs HepG2	592.85	9.68153	0.0979829
32705	16950399	chr3	8661086	8786726	-	ENST00000341795 // C3orf32 // chromosome 3 open reading frame 32 // 3p26.1 // 51066 ///	C3orf32	ENST00000341795	ENST00000341795 // ENSEMBL // cdna:known chromosome:GRCh37:3:8661086:8693760:-1 gene:EN	2.49577e-05	0.217744	-4.59256	HHSC down vs HepG2	134.088	9.67382	0.432872
31525	16937579	chr3	10206549	10285427	+	NM_001570 // IRAK2 // interleukin-1 receptor-associated kinase 2 // 3p25.3 // 3656 ///	IRAK2	NM_001570	NM_001570 // RefSeq // Homo sapiens interleukin-1 receptor-associated kinase 2 (IRAK2),	9.4992e-05	0.218088	-4.5853	HHSC down vs HepG2	84.0039	9.65375	0.689522
40174	17023469	chr6	129082862	129082953	-	---		---	ENST00000365330 // ENSEMBL // ncrna:misc_RNA chromosome:GRCh37:6:129082862:129082953:-1	0.000202138	0.21812	-4.58463	HHSC down vs HepG2	64.151	9.6519	0.902735
17435	16796662	chr14	100657423	100715854	-	---		---	ENST00000553860 // ENSEMBL // havana:non_coding chromosome:GRCh37:14:100657423:10071585	0.000408452	0.218179	-4.5834	HHSC down vs HepG2	49.6567	9.6485	1.16582
30734	16928699	chr22	29279580	29453476	+	ENST00000544604 // ZNRF3 // zinc and ring finger 3 // 22q12.1 // 84133 /// NM_001206998	ZNRF3	ENST00000544604	ENST00000544604 // ENSEMBL // cdna:known chromosome:GRCh37:22:29279580:29453475:1 gene:	1.40696e-06	0.218631	-4.57393	HHSC down vs HepG2	358.117	9.62229	0.161215
51483	17122284	chrU	1	334	+	---		---	---	5.00865e-05	0.21872	-4.57205	HHSC down vs HepG2	105.222	9.61711	0.54839
30103	16922807	chr21	40266709	40266791	+	---		---	---	4.0789e-05	0.218729	-4.57188	HHSC down vs HepG2	113.046	9.61662	0.510409
24924	16871235	chr19	33790840	33793470	-	NM_004364 // CEBPA // CCAAT/enhancer binding protein (C/EBP), alpha // 19q13.1 // 1050	CEBPA	NM_004364	NM_004364 // RefSeq // Homo sapiens CCAAT/enhancer binding protein (C/EBP), alpha (CEBP	7.78314e-05	0.218786	-4.57068	HHSC down vs HepG2	90.1306	9.61333	0.639959
9419	16716499	chr10	92911752	92912840	-	NR_002779 // NUDT9P1 // nudix (nucleoside diphosphate linked moiety X)-type motif 9 pse	NUDT9P1	NR_002779	NR_002779 // RefSeq // Homo sapiens nudix (nucleoside diphosphate linked moiety X)-type	0.00031246	0.218951	-4.56723	HHSC down vs HepG2	54.78	9.60376	1.05189
37145	16994861	chr5	27986282	27986392	-	---		---	ENST00000408794 // ENSEMBL // ncrna:miRNA chromosome:GRCh37:5:27986282:27986392:-1 gene	0.000867583	0.219038	-4.56541	HHSC down vs HepG2	37.4797	9.59873	1.53663
49018	17114302	chrX	132880775	132880873	-	---		---	ENST00000390161 // ENSEMBL // ncrna:miRNA chromosome:GRCh37:X:132880775:132880873:-1 ge	0.000139411	0.219252	-4.56097	HHSC down vs HepG2	73.2947	9.58642	0.784757
29920	16921461	chr21	10164261	10166109	+	---		---	TCONS_00028962-XLOC_013853 // Rinn lincRNA // linc-POTED-7 chr21:+:10164260-10166109 //	1.55366e-07	0.219261	-4.56078	HHSC down vs HepG2	752.136	9.58591	0.0764695
29247	16915182	chr20	56131260	56141513	+	NM_002591 // PCK1 // phosphoenolpyruvate carboxykinase 1 (soluble) // 20q13.31 // 5105	PCK1	NM_002591	NM_002591 // RefSeq // Homo sapiens phosphoenolpyruvate carboxykinase 1 (soluble) (PCK1	2.72402e-06	0.219331	-4.55931	HHSC down vs HepG2	286.295	9.58183	0.20081
5805	16679950	chr1	693613	693716	-	---		---	ENST00000411249 // ENSEMBL // ncrna:snRNA chromosome:GRCh37:1:693613:693716:-1 gene:ENS	0.00122891	0.219493	-4.55596	HHSC down vs HepG2	32.807	9.57255	1.7507
3985	16661495	chr1	28160912	28161077	+	NR_002997 // SCARNA1 // small Cajal body-specific RNA 1 // 1p35.3 // 677774	SCARNA1	NR_002997	NR_002997 // RefSeq // Homo sapiens small Cajal body-specific RNA 1 (SCARNA1), guide RN	4.86271e-05	0.219738	-4.55087	HHSC down vs HepG2	106.316	9.55844	0.539436
13698	16761811	chr12	14978503	14996429	-	ENST00000228936 // ART4 // ADP-ribosyltransferase 4 (Dombrock blood group) // 12p13-p12	ART4	ENST00000228936	ENST00000228936 // ENSEMBL // cdna:known chromosome:GRCh37:12:14978503:14996429:-1 gene	0.00249932	0.220199	-4.54135	HHSC down vs HepG2	24.81	9.53205	2.30521
30106	16922819	chr21	40716463	40716554	+	---		---	ENST00000517106 // ENSEMBL // ncrna:misc_RNA chromosome:GRCh37:21:40716463:40716554:1 g	4.12036e-05	0.220347	-4.5383	HHSC down vs HepG2	112.648	9.52357	0.507256
10028	16722940	chr11	22646860	22834970	+	NM_177553 // GAS2 // growth arrest-specific 2 // 11p14.3 // 2620 /// NM_001143830 // GA	GAS2	NM_177553	NM_177553 // RefSeq // Homo sapiens growth arrest-specific 2 (GAS2), transcript variant	0.000410579	0.220356	-4.53811	HHSC down vs HepG2	49.5619	9.52305	1.15287
42112	17046524	chr7	64526377	64526510	+	---		---	ENST00000384614 // ENSEMBL // ncrna:snoRNA chromosome:GRCh37:7:64526377:64526510:1 gene	4.0569e-07	0.220588	-4.53335	HHSC down vs HepG2	544.762	9.50983	0.104741
46432	17089539	chr9	130919332	130921896	+	---		---	TCONS_00016706-XLOC_007577 // Rinn lincRNA // linc-C9orf16 chr9:+:130919331-130921896 /	0.000188062	0.220622	-4.53265	HHSC down vs HepG2	65.8399	9.50789	0.866455
17660	16798216	chr15	25339183	25339276	+	NR_003338 // SNORD116-24 // small nucleolar RNA, C/D box 116-24 // 15q11.2 // 100033435	SNORD116-24	NR_003338	NR_003338 // RefSeq // Homo sapiens small nucleolar RNA, C/D box 116-24 (SNORD116-24),	3.05616e-09	0.220669	-4.53166	HHSC down vs HepG2	2800.46	9.50516	0.0203649
33737	16962661	chr3	190023490	190040264	-	ENST00000295522 // CLDN1 // claudin 1 // 3q28-q29 // 9076 /// NM_021101 // CLDN1 // cla	CLDN1	ENST00000295522	ENST00000295522 // ENSEMBL // cdna:known chromosome:GRCh37:3:190023490:190040264:-1 gen	2.26199e-06	0.220999	-4.52491	HHSC down vs HepG2	304.928	9.4864	0.186662
27947	16901161	chr2	101623690	101869328	-	NM_001102426 // TBC1D8 // TBC1 domain family, member 8 (with GRAM domain) // 2q11.2 //	TBC1D8	NM_001102426	NM_001102426 // RefSeq // Homo sapiens TBC1 domain family, member 8 (with GRAM domain)	2.33455e-06	0.22159	-4.51283	HHSC down vs HepG2	301.681	9.45283	0.188003
30091	16922646	chr21	38417830	38417936	+	---		---	ENST00000390834 // ENSEMBL // ncrna:snRNA chromosome:GRCh37:21:38417830:38417936:1 gene	0.000497109	0.221769	-4.5092	HHSC down vs HepG2	46.1807	9.44275	1.22684
4393	16665435	chr1	62318171	62318274	+	---		---	ENST00000391058 // ENSEMBL // ncrna:snRNA chromosome:GRCh37:1:62318171:62318274:1 gene:	0.000213562	0.221778	-4.50901	HHSC down vs HepG2	62.8917	9.4422	0.900806
48624	17110382	chrX	46182883	46187090	-	---		---	TCONS_00017503-XLOC_008151 // Rinn lincRNA // linc-CXorf36-3 chrX:-:46185703-46187090 /	8.46689e-05	0.221862	-4.50731	HHSC down vs HepG2	87.4917	9.4375	0.647204
23776	16859788	chr19	18451408	18480763	+	NM_017712 // PGPEP1 // pyroglutamyl-peptidase I // 19p13.11 // 54858 /// ENST0000026991	PGPEP1	NM_017712	NM_017712 // RefSeq // Homo sapiens pyroglutamyl-peptidase I (PGPEP1), mRNA. // chr19 /	3.58623e-07	0.222077	-4.50294	HHSC down vs HepG2	567.841	9.42532	0.099591
466	16650951	---	---	---	---	---		---	--- // --- // neg_control // --- // --- // --- // --- // --- // ---	4.56581e-06	0.222181	-4.50084	HHSC down vs HepG2	240.187	9.4195	0.235304
19267	16815246	chr16	2880170	2882285	+	NM_145252 // ZG16B // zymogen granule protein 16 homolog B (rat) // 16p13.3 // 124220 /	ZG16B	NM_145252	NM_145252 // RefSeq // Homo sapiens zymogen granule protein 16 homolog B (rat) (ZG16B),	1.38798e-06	0.222271	-4.49902	HHSC down vs HepG2	359.766	9.41441	0.157009
41732	17042860	chr7	1121844	1133451	+	NM_001039966 // GPER // G protein-coupled estrogen receptor 1 // 7p22.3 // 2852 /// NM_	GPER	NM_001039966	NM_001039966 // RefSeq // Homo sapiens G protein-coupled estrogen receptor 1 (GPER), tr	1.91309e-06	0.222344	-4.49754	HHSC down vs HepG2	322.742	9.41029	0.174944
45588	17081160	chr8	131016774	131016847	-	---		---	ENST00000517234 // ENSEMBL // ncrna:snRNA chromosome:GRCh37:8:131016774:131016847:-1 ge	0.00029989	0.222374	-4.49693	HHSC down vs HepG2	55.6065	9.40862	1.0152
25745	16879061	chr2	35041549	35042319	+	---		---	TCONS_00004747-XLOC_001426 // Rinn lincRNA // linc-CRIM1-2 chr2:+:35041548-35042319 //	5.30188e-05	0.222424	-4.49592	HHSC down vs HepG2	103.147	9.40578	0.547128
31661	16939203	chr3	38388251	38462839	+	NM_005108 // XYLB // xylulokinase homolog (H. influenzae) // 3p22-p21.3 // 9942 /// ENS	XYLB	NM_005108	NM_005108 // RefSeq // Homo sapiens xylulokinase homolog (H. influenzae) (XYLB), mRNA.	1.58296e-07	0.223042	-4.48347	HHSC down vs HepG2	747.434	9.37111	0.0752263
21944	16842450	chr17	20797845	20797951	-	---		---	ENST00000516674 // ENSEMBL // ncrna:snRNA chromosome:GRCh37:17:20797845:20797951:-1 gen	7.6813e-05	0.22307	-4.48289	HHSC down vs HepG2	90.5502	9.3695	0.620838
46993	17095109	chr9	80250119	80250225	-	---		---	ENST00000364841 // ENSEMBL // ncrna:snRNA chromosome:GRCh37:9:80250119:80250225:-1 gene	0.000647582	0.223102	-4.48226	HHSC down vs HepG2	41.8473	9.36776	1.34313
17901	16800297	chr15	43994561	43994668	+	---		---	ENST00000364266 // ENSEMBL // ncrna:snRNA chromosome:GRCh37:15:43994561:43994668:1 gene	3.47825e-05	0.223652	-4.47124	HHSC down vs HepG2	119.496	9.33703	0.468821
47786	17102390	chrX	30716324	30740049	+	---		---	ENST00000497961 // ENSEMBL // cdna:putative chromosome:GRCh37:X:30716324:30740049:1 gen	0.000188227	0.223868	-4.46693	HHSC down vs HepG2	65.8191	9.325	0.850057
39872	17020069	chr6	52656178	52668708	-	NM_145740 // GSTA1 // glutathione S-transferase alpha 1 // 6p12.1 // 2938 /// ENST00000	GSTA1	NM_145740	NM_145740 // RefSeq // Homo sapiens glutathione S-transferase alpha 1 (GSTA1), mRNA. //	0.000400631	0.224061	-4.46306	HHSC down vs HepG2	50.0113	9.31422	1.11745
35328	16977820	chr4	88257691	88312538	-	ENST00000358290 // HSD17B11 // hydroxysteroid (17-beta) dehydrogenase 11 // 4q22.1 // 5	HSD17B11	ENST00000358290	ENST00000358290 // ENSEMBL // cdna:known chromosome:GRCh37:4:88257762:88312538:-1 gene:	3.58105e-07	0.224071	-4.46287	HHSC down vs HepG2	568.117	9.3137	0.0983638
8955	16711950	chr10	14425199	14425276	-	NR_036181 // MIR4293 // microRNA 4293 // --- // 100422843	MIR4293	NR_036181	NR_036181 // RefSeq // Homo sapiens microRNA 4293 (MIR4293), microRNA. // chr10 // 100	6.41627e-05	0.224217	-4.45997	HHSC down vs HepG2	96.4704	9.30559	0.578763
19163	16813922	chr15	101840818	102065405	-	NM_002570 // PCSK6 // proprotein convertase subtilisin/kexin type 6 // 15q26.3 // 5046	PCSK6	NM_002570	NM_002570 // RefSeq // Homo sapiens proprotein convertase subtilisin/kexin type 6 (PCSK	8.99134e-07	0.224258	-4.45914	HHSC down vs HepG2	416.605	9.30328	0.133987
34656	16971443	chr4	152330368	152584784	+	NM_001109977 // FAM160A1 // family with sequence similarity 160, member A1 // 4q31.3 //	FAM160A1	NM_001109977	NM_001109977 // RefSeq // Homo sapiens family with sequence similarity 160, member A1 (	2.89622e-05	0.224808	-4.44823	HHSC down vs HepG2	127.346	9.27282	0.436896
3918	16660734	chr1	24255560	24255637	+	NR_039615 // MIR378F // microRNA 378f // --- // 100616492	MIR378F	NR_039615	NR_039615 // RefSeq // Homo sapiens microRNA 378f (MIR378F), microRNA. // chr1 // 100 /	0.000112734	0.224849	-4.44744	HHSC down vs HepG2	79.0542	9.2706	0.703613
8270	16705308	chr10	69568260	69568366	+	---		---	ENST00000391218 // ENSEMBL // ncrna:snRNA chromosome:GRCh37:10:69568260:69568366:1 gene	0.000319338	0.2249	-4.44641	HHSC down vs HepG2	54.3462	9.26773	1.02319
20186	16824639	chr16	20547583	20587695	-	ENST00000329697 // ACSM2B // acyl-CoA synthetase medium-chain family member 2B // 16p12	ACSM2B	ENST00000329697	ENST00000329697 // ENSEMBL // cdna:known chromosome:GRCh37:16:20547548:20587689:-1 gene	3.71812e-05	0.224936	-4.44571	HHSC down vs HepG2	116.754	9.26578	0.47617
32808	16951567	chr3	24158644	24536773	-	NM_001252634 // THRB // thyroid hormone receptor, beta // 3p24.2 // 7068 /// NM_0011281	THRB	NM_001252634	NM_001252634 // RefSeq // Homo sapiens thyroid hormone receptor, beta (THRB), transcrip	5.77727e-08	0.224983	-4.44479	HHSC down vs HepG2	1047.99	9.26319	0.053034
52216	17123750	chrU	1	433	+	---		---	---	1.7076e-05	0.225131	-4.44186	HHSC down vs HepG2	152.875	9.25502	0.363238
30168	16923630	chr21	45905454	45911025	+	---		---	AK057525 // GenBank // Homo sapiens cDNA FLJ32963 fis, clone TESTI2008405. // chr21 //	1.12028e-05	0.225508	-4.43443	HHSC down vs HepG2	176.726	9.23424	0.313511
22350	16846543	chr17	48178068	48179284	-	---		---	ENST00000511361 // ENSEMBL // cdna:known chromosome:GRCh37:17:48178068:48179284:-1 gene	5.13816e-05	0.225792	-4.42886	HHSC down vs HepG2	104.286	9.21867	0.530388
46972	17094893	chr9	75515578	75695358	-	NM_000689 // ALDH1A1 // aldehyde dehydrogenase 1 family, member A1 // 9q21.13 // 216 //	ALDH1A1	NM_000689	NM_000689 // RefSeq // Homo sapiens aldehyde dehydrogenase 1 family, member A1 (ALDH1A1	0.000195911	0.225921	-4.42633	HHSC down vs HepG2	64.8782	9.21157	0.851895
7740	16700683	chr1	234852452	234855189	-	---		---	TCONS_00002622-XLOC_001264 // Rinn lincRNA // linc-IRF2BP2-2 chr1:-:234852451-234855189	1.35295e-06	0.226083	-4.42315	HHSC down vs HepG2	362.89	9.20269	0.152157
25689	16878297	chr2	27719706	27746554	+	NM_001486 // GCKR // glucokinase (hexokinase 4) regulator // 2p23 // 2646 /// ENST00000	GCKR	NM_001486	NM_001486 // RefSeq // Homo sapiens glucokinase (hexokinase 4) regulator (GCKR), mRNA.	1.44009e-06	0.226083	-4.42315	HHSC down vs HepG2	355.309	9.20269	0.155403
19325	16815791	chr16	10479912	10577495	+	NM_024997 // ATF7IP2 // activating transcription factor 7 interacting protein 2 // 16p1	ATF7IP2	NM_024997	NM_024997 // RefSeq // Homo sapiens activating transcription factor 7 interacting prote	3.13074e-07	0.22626	-4.4197	HHSC down vs HepG2	594.386	9.19304	0.0927987
8336	16706061	chr10	75038820	75038926	+	---		---	ENST00000363486 // ENSEMBL // ncrna:snRNA chromosome:GRCh37:10:75038820:75038926:1 gene	0.000374094	0.226297	-4.41898	HHSC down vs HepG2	51.2869	9.19102	1.07525
35334	16977890	chr4	89127579	89127704	-	---		---	ENST00000408513 // ENSEMBL // ncrna:snRNA chromosome:GRCh37:4:89127579:89127704:-1 gene	1.92241e-05	0.226331	-4.41831	HHSC down vs HepG2	146.752	9.18914	0.375701
21589	16838985	chr17	79995797	79997235	+	---		---	TCONS_00025996-XLOC_012343 // Rinn lincRNA // linc-GPS1 chr17:+:79995796-79997235 // ch	0.000487081	0.226438	-4.41622	HHSC down vs HepG2	46.5309	9.18329	1.18415
13155	16755671	chr12	100867486	100958191	+	ENST00000548884 // NR1H4 // nuclear receptor subfamily 1, group H, member 4 // 12q23.1	NR1H4	ENST00000548884	ENST00000548884 // ENSEMBL // cdna:known chromosome:GRCh37:12:100867486:100958191:1 gen	6.86533e-05	0.226456	-4.41587	HHSC down vs HepG2	94.2031	9.18231	0.584841
23912	16860865	chr19	35531410	35557477	+	NM_182983 // HPN // hepsin // 19q11-q13.2 // 3249 /// ENST00000262626 // HPN // hepsin	HPN	NM_182983	NM_182983 // RefSeq // Homo sapiens hepsin (HPN), transcript variant 1, mRNA. // chr19	2.73517e-07	0.22655	-4.41403	HHSC down vs HepG2	622.001	9.17716	0.0885255
46304	17088139	chr9	115249127	115431677	+	BC143424 // KIAA1958 // KIAA1958 // 9q32 // 158405 /// ENST00000337530 // KIAA1958 // K	KIAA1958	BC143424	BC143424 // GenBank // Homo sapiens KIAA1958, mRNA (cDNA clone MGC:176949 IMAGE:9051932	1.04316e-09	0.227041	-4.40449	HHSC down vs HepG2	4009.43	9.15043	0.0136934
3506	16657273	---	---	---	---	---		---	--- // --- // neg_control // --- // --- // --- // --- // --- // ---	0.000164336	0.227055	-4.40421	HHSC down vs HepG2	69.1064	9.14966	0.794397
512	16651049	---	---	---	---	---		---	--- // --- // neg_control // --- // --- // --- // --- // --- // ---	0.000775061	0.227521	-4.3952	HHSC down vs HepG2	39.1134	9.12439	1.39968
6093	16683445	chr1	24171567	24194859	-	NM_000147 // FUCA1 // fucosidase, alpha-L- 1, tissue // 1p34 // 2517 /// ENST0000037447	FUCA1	NM_000147	NM_000147 // RefSeq // Homo sapiens fucosidase, alpha-L- 1, tissue (FUCA1), mRNA. // ch	1.41973e-06	0.228036	-4.38527	HHSC down vs HepG2	357.024	9.09653	0.152872
47787	17102393	chrX	30852740	30853417	+	ENST00000467136 // TAB3 // TGF-beta activated kinase 1/MAP3K7 binding protein 3 // Xp21	TAB3	ENST00000467136	ENST00000467136 // ENSEMBL // cdna:known chromosome:GRCh37:X:30852738:30889919:-1 gene:	0.000173296	0.228236	-4.38142	HHSC down vs HepG2	67.8029	9.08573	0.804012
23454	16856315	chr19	926037	972816	+	NM_005224 // ARID3A // AT rich interactive domain 3A (BRIGHT-like) // 19p13.3 // 1820 /	ARID3A	NM_005224	NM_005224 // RefSeq // Homo sapiens AT rich interactive domain 3A (BRIGHT-like) (ARID3A	3.10892e-06	0.228425	-4.3778	HHSC down vs HepG2	273.73	9.07556	0.198931
49014	17114270	chrX	132372685	132372844	-	---		---	ENST00000365329 // ENSEMBL // ncrna:snRNA chromosome:GRCh37:X:132372685:132372844:-1 ge	0.00105656	0.228687	-4.37278	HHSC down vs HepG2	34.7684	9.06146	1.56374
31662	16939231	chr3	38495342	38534633	+	NM_001106 // ACVR2B // activin A receptor, type IIB // 3p22 // 93 /// ENST00000352511 /	ACVR2B	NM_001106	NM_001106 // RefSeq // Homo sapiens activin A receptor, type IIB (ACVR2B), mRNA. // chr	2.29883e-05	0.228716	-4.37224	HHSC down vs HepG2	137.958	9.05994	0.394032
22986	16852760	chr18	59992520	60054899	+	NM_003839 // TNFRSF11A // tumor necrosis factor receptor superfamily, member 11a, NFKB	TNFRSF11A	NM_003839	NM_003839 // RefSeq // Homo sapiens tumor necrosis factor receptor superfamily, member	4.16739e-07	0.228816	-4.37031	HHSC down vs HepG2	539.857	9.05453	0.100632
34825	16972987	chr4	186867237	186867340	+	---		---	ENST00000459026 // ENSEMBL // ncrna:snoRNA chromosome:GRCh37:4:186867237:186867340:1 ge	0.0019457	0.228862	-4.36944	HHSC down vs HepG2	27.4167	9.05208	1.981
39735	17018593	chr6	36108275	36108365	-	---		---	ENST00000408816 // ENSEMBL // ncrna:miRNA chromosome:GRCh37:6:36108275:36108365:-1 gene	9.13486e-05	0.228875	-4.3692	HHSC down vs HepG2	85.1746	9.0514	0.637612
10307	16725670	chr11	61447905	61514474	+	NM_006133 // DAGLA // diacylglycerol lipase, alpha // 11q12.2 // 747 /// ENST0000025721	DAGLA	NM_006133	NM_006133 // RefSeq // Homo sapiens diacylglycerol lipase, alpha (DAGLA), mRNA. // chr1	1.37669e-05	0.22958	-4.35577	HHSC down vs HepG2	164.645	9.01365	0.328476
17735	16798442	chr15	25983655	25983767	+	ENST00000410191 // RN5S390 // RNA, 5S ribosomal 390 // --- // ---	RN5S390	ENST00000410191	ENST00000410191 // ENSEMBL // ncrna:rRNA chromosome:GRCh37:15:25983655:25983767:1 gene:	0.000430052	0.229601	-4.35538	HHSC down vs HepG2	48.7227	9.01254	1.10986
43220	17058152	chr7	64450733	64467124	-	ENST00000528878 // ERV3-1 // endogenous retrovirus group 3, member 1 // 7q11.2 // 2086	ERV3-1	ENST00000528878	ENST00000528878 // ENSEMBL // cdna:known chromosome:GRCh37:7:64464047:64467121:-1 gene:	1.72371e-06	0.229641	-4.35463	HHSC down vs HepG2	334.338	9.01044	0.161701
30539	16926913	chr22	18257668	18262240	+	---		---	TCONS_00029501-XLOC_014144 // Rinn lincRNA // linc-PEX26-2 chr22:+:18257667-18262240 //	1.55264e-05	0.229764	-4.3523	HHSC down vs HepG2	157.969	9.00388	0.341987
31394	16935701	chr22	43158866	43158965	-	---		---	ENST00000363578 // ENSEMBL // ncrna:misc_RNA chromosome:GRCh37:22:43158866:43158965:-1	0.00110537	0.229802	-4.35158	HHSC down vs HepG2	34.1718	9.00184	1.58057
16972	16792068	chr14	36256065	36256168	-	---		---	ENST00000458749 // ENSEMBL // ncrna:snoRNA chromosome:GRCh37:14:36256065:36256168:-1 ge	1.2391e-07	0.229886	-4.34998	HHSC down vs HepG2	811.457	8.99736	0.0665275
33552	16960740	chr3	155480401	155524140	-	ENST00000534941 // C3orf33 // chromosome 3 open reading frame 33 // 3q25.31 // 285315 /	C3orf33	ENST00000534941	ENST00000534941 // ENSEMBL // cdna:known chromosome:GRCh37:3:155480401:155524055:-1 gen	7.03325e-06	0.230239	-4.3433	HHSC down vs HepG2	207.269	8.97857	0.259911
47713	17101723	chrX	15620999	15639607	+	---		---	TCONS_00016970-XLOC_007933 // Rinn lincRNA // linc-CA5B chrX:+:15621003-15639607 // chr	3.22034e-05	0.230247	-4.34316	HHSC down vs HepG2	122.74	8.97816	0.438886
23117	16853855	chr18	9844714	9844843	-	ENST00000516871 // RN5S449 // RNA, 5S ribosomal 449 // --- // ---	RN5S449	ENST00000516871	ENST00000516871 // ENSEMBL // ncrna:rRNA chromosome:GRCh37:18:9844714:9844843:-1 gene:E	0.000215719	0.230353	-4.34116	HHSC down vs HepG2	62.664	8.97253	0.859109
42694	17052885	chr7	143651937	143694405	+	---		---	AJ459868 // GenBank // Homo sapiens mRNA for olfactory receptor (7M1-2 gene), 5'UTR var	2.60009e-05	0.230373	-4.34079	HHSC down vs HepG2	132.199	8.97148	0.407181
34566	16970816	chr4	138728860	138737556	+	---		---	TCONS_00007634-XLOC_003705 // Rinn lincRNA // linc-CCRN4L-6 chr4:+:138728859-138737556	4.71361e-06	0.230776	-4.3332	HHSC down vs HepG2	237.595	8.95011	0.226018
22246	16845537	chr17	42154121	42201014	-	NM_005474 // HDAC5 // histone deacetylase 5 // 17q21 // 10014 /// NM_001015053 // HDAC5	HDAC5	NM_005474	NM_005474 // RefSeq // Homo sapiens histone deacetylase 5 (HDAC5), transcript variant 1	1.1057e-07	0.230905	-4.33079	HHSC down vs HepG2	843.063	8.94331	0.0636487
35401	16978624	chr4	104343257	104343353	-	ENST00000408595 // MIR548AC // microRNA 548ac // --- // 100616384	MIR548AC	ENST00000408595	ENST00000408595 // ENSEMBL // ncrna:miRNA chromosome:GRCh37:4:104343257:104343353:-1 ge	0.000107965	0.230946	-4.33001	HHSC down vs HepG2	80.2769	8.94113	0.668272
34224	16967321	chr4	68869613	68869719	+	---		---	ENST00000384697 // ENSEMBL // ncrna:snRNA chromosome:GRCh37:4:68869613:68869719:1 gene:	5.04491e-05	0.231147	-4.32626	HHSC down vs HepG2	104.957	8.93055	0.510528
47276	17097778	chr9	120470274	120470380	-	---		---	ENST00000364574 // ENSEMBL // ncrna:snRNA chromosome:GRCh37:9:120470274:120470380:-1 ge	0.00151965	0.231266	-4.32402	HHSC down vs HepG2	30.2128	8.92423	1.77227
17655	16798206	chr15	25332808	25332901	+	NR_003334 // SNORD116-20 // small nucleolar RNA, C/D box 116-20 // 15q11.2 // 100033431	SNORD116-20	NR_003334	NR_003334 // RefSeq // Homo sapiens small nucleolar RNA, C/D box 116-20 (SNORD116-20),	1.51962e-07	0.231474	-4.32015	HHSC down vs HepG2	757.749	8.91332	0.0705773
45795	17083637	chr9	14850427	14850533	+	---		---	ENST00000362944 // ENSEMBL // ncrna:snRNA chromosome:GRCh37:9:14850427:14850533:1 gene:	0.00147736	0.231547	-4.31878	HHSC down vs HepG2	30.5471	8.90947	1.74998
33540	16960638	chr3	153189255	153189360	-	---		---	ENST00000384593 // ENSEMBL // ncrna:snRNA chromosome:GRCh37:3:153189255:153189360:-1 ge	3.49878e-05	0.231889	-4.3124	HHSC down vs HepG2	119.251	8.89148	0.447365
8570	16708247	chr10	102018328	102018434	+	---		---	ENST00000384632 // ENSEMBL // ncrna:snRNA chromosome:GRCh37:10:102018328:102018434:1 ge	4.88982e-05	0.232684	-4.29768	HHSC down vs HepG2	106.109	8.84991	0.500422
6012	16682219	chr1	16859035	16862144	-	---		---	ENST00000427204 // ENSEMBL // ensembl_havana_lincrna:lincRNA chromosome:GRCh37:1:168590	0.0018545	0.232703	-4.29732	HHSC down vs HepG2	27.9419	8.84891	1.90014
13672	16761578	chr12	11694329	11708772	-	NR_033890 // LOC338817 // uncharacterized LOC338817 // 12p13.2 // 338817	LOC338817	NR_033890	NR_033890 // RefSeq // Homo sapiens uncharacterized LOC338817 (LOC338817), non-coding R	0.000811111	0.232984	-4.29215	HHSC down vs HepG2	38.4473	8.83429	1.37866
51078	17121472	chrU	1	712	+	---		---	---	2.9026e-05	0.233039	-4.29112	HHSC down vs HepG2	127.249	8.83138	0.416415
42614	17052289	chr7	139877061	139879440	+	NR_024451 // LOC100134229 // uncharacterized LOC100134229 // 7q34 // 100134229 /// ENST	LOC100134229	NR_024451	NR_024451 // RefSeq // Homo sapiens uncharacterized LOC100134229 (LOC100134229), non-co	3.63824e-06	0.233075	-4.29046	HHSC down vs HepG2	259.487	8.82953	0.204161
29545	16917955	chr20	23728190	23731905	-	ENST00000398402 // CST1 // cystatin SN // 20p11.21 // 1469 /// NM_001898 // CST1 // cys	CST1	ENST00000398402	ENST00000398402 // ENSEMBL // cdna:known chromosome:GRCh37:20:23728368:23731905:-1 gene	0.000201633	0.233187	-4.28841	HHSC down vs HepG2	64.2089	8.82372	0.824532
30834	16929920	chr22	38201114	38203443	+	NM_005318 // H1F0 // H1 histone family, member 0 // 22q13.1 // 3005 /// ENST00000340857	H1F0	NM_005318	NM_005318 // RefSeq // Homo sapiens H1 histone family, member 0 (H1F0), mRNA. // chr22	9.71223e-09	0.233217	-4.28786	HHSC down vs HepG2	1903.12	8.82216	0.0278138
40011	17021596	chr6	90074335	90121995	-	NM_021244 // RRAGD // Ras-related GTP binding D // 6q15-q16 // 58528 /// ENST0000036941	RRAGD	NM_021244	NM_021244 // RefSeq // Homo sapiens Ras-related GTP binding D (RRAGD), mRNA. // chr6 //	8.44359e-06	0.233272	-4.28685	HHSC down vs HepG2	194.71	8.8193	0.271767
16327	16785696	chr14	68086515	68118437	+	NM_001172 // ARG2 // arginase, type II // 14q24.1 // 384 /// ENST00000261783 // ARG2 //	ARG2	NM_001172	NM_001172 // RefSeq // Homo sapiens arginase, type II (ARG2), nuclear gene encoding mit	3.33277e-05	0.233304	-4.28625	HHSC down vs HepG2	121.285	8.81761	0.436211
26415	16885851	chr2	133281558	133281665	+	---		---	ENST00000408215 // ENSEMBL // ncrna:miRNA chromosome:GRCh37:2:133281558:133281665:1 gen	0.000250844	0.233329	-4.28579	HHSC down vs HepG2	59.3358	8.81631	0.891499
19392	16816563	chr16	20420856	20452658	+	NM_017888 // ACSM5 // acyl-CoA synthetase medium-chain family member 5 // 16p12.3 // 54	ACSM5	NM_017888	NM_017888 // RefSeq // Homo sapiens acyl-CoA synthetase medium-chain family member 5 (A	0.000366908	0.233411	-4.2843	HHSC down vs HepG2	51.6532	8.81209	1.02361
39644	17017400	chr6	31732087	31733365	-	ENST00000419679 // SAPCD1-AS1 // SAPCD1 antisense RNA 1 (non-protein coding) // --- //	SAPCD1-AS1	ENST00000419679	ENST00000419679 // ENSEMBL // cdna:known chromosome:GRCh37:6:31732087:31733365:-1 gene:	0.000104642	0.233607	-4.28069	HHSC down vs HepG2	81.1726	8.8019	0.650606
40521	17026780	chr6_apd_hap1	3046838	3048116	-	ENST00000487383 // SAPCD1 // suppressor APC domain containing 1 // 6p21.33 // 401251 //	SAPCD1	ENST00000487383	ENST00000487383 // ENSEMBL // cdna:known chromosome:GRCh37:HSCHR6_MHC_APD:31741575:3174	0.000104642	0.233607	-4.28069	HHSC down vs HepG2	81.1726	8.8019	0.650606
40720	17029254	chr6_cox_hap2	3241673	3242952	-	ENST00000487383 // SAPCD1 // suppressor APC domain containing 1 // 6p21.33 // 401251 //	SAPCD1	ENST00000487383	ENST00000487383 // ENSEMBL // cdna:known chromosome:GRCh37:HSCHR6_MHC_APD:31741575:3174	0.000104642	0.233607	-4.28069	HHSC down vs HepG2	81.1726	8.8019	0.650606
40923	17032039	chr6_dbb_hap3	3017669	3018947	-	ENST00000487383 // SAPCD1 // suppressor APC domain containing 1 // 6p21.33 // 401251 //	SAPCD1	ENST00000487383	ENST00000487383 // ENSEMBL // cdna:known chromosome:GRCh37:HSCHR6_MHC_APD:31741575:3174	0.000104642	0.233607	-4.28069	HHSC down vs HepG2	81.1726	8.8019	0.650606
41299	17036757	chr6_mcf_hap5	3111784	3113062	-	ENST00000487383 // SAPCD1 // suppressor APC domain containing 1 // 6p21.33 // 401251 //	SAPCD1	ENST00000487383	ENST00000487383 // ENSEMBL // cdna:known chromosome:GRCh37:HSCHR6_MHC_APD:31741575:3174	0.000104642	0.233607	-4.28069	HHSC down vs HepG2	81.1726	8.8019	0.650606
45252	17078252	chr8	73931180	73931279	-	---		---	ENST00000410556 // ENSEMBL // ncrna:snRNA chromosome:GRCh37:8:73931180:73931279:-1 gene	2.67445e-05	0.233767	-4.27777	HHSC down vs HepG2	130.913	8.79364	0.403028
5568	16678191	chr1	227085237	227175246	+	ENST00000366779 // ADCK3 // aarF domain containing kinase 3 // 1q42.13 // 56997 /// NM_	ADCK3	ENST00000366779	ENST00000366779 // ENSEMBL // cdna:known chromosome:GRCh37:1:227085237:227175246:1 gene	9.1035e-06	0.234153	-4.27072	HHSC down vs HepG2	189.757	8.77368	0.277418
28513	16907713	chr2	208733306	208734639	-	---		---	ENST00000421964 // ENSEMBL // havana:sense_intronic chromosome:GRCh37:2:208733306:20873	1.08746e-05	0.234512	-4.26418	HHSC down vs HepG2	178.538	8.75517	0.294229
20846	16831217	chr17	11985216	11985313	+	NR_030613 // MIR744 // microRNA 744 // 17p12 // 100126313	MIR744	NR_030613	NR_030613 // RefSeq // Homo sapiens microRNA 744 (MIR744), microRNA. // chr17 // 100 //	0.000141299	0.234527	-4.26389	HHSC down vs HepG2	72.9435	8.75436	0.720094
24613	16867558	chr19	5830621	5839742	-	NM_000150 // FUT6 // fucosyltransferase 6 (alpha (1,3) fucosyltransferase) // 19p13.3 /	FUT6	NM_000150	NM_000150 // RefSeq // Homo sapiens fucosyltransferase 6 (alpha (1,3) fucosyltransferas	8.44629e-05	0.234561	-4.26329	HHSC down vs HepG2	87.567	8.75265	0.599722
17936	16800702	chr15	46952856	46952958	+	---		---	ENST00000383940 // ENSEMBL // ncrna:snRNA chromosome:GRCh37:15:46952856:46952958:1 gene	0.000432378	0.234722	-4.26036	HHSC down vs HepG2	48.6259	8.74436	1.07898
30802	16929560	chr22	35731633	35731751	+	NR_037471 // MIR3909 // microRNA 3909 // --- // 100500826	MIR3909	NR_037471	NR_037471 // RefSeq // Homo sapiens microRNA 3909 (MIR3909), microRNA. // chr22 // 100	0.000760068	0.234756	-4.25974	HHSC down vs HepG2	39.4027	8.74261	1.33127
40114	17022849	chr6	114189178	114194729	-	---		---	TCONS_00011545-XLOC_005811 // Rinn lincRNA // linc-LAMA4-3 chr6:-:114191161-114191899 /	5.40413e-06	0.234958	-4.25609	HHSC down vs HepG2	226.777	8.73225	0.231035
25968	16881151	chr2	70182777	70182879	+	---		---	ENST00000459231 // ENSEMBL // ncrna:snoRNA chromosome:GRCh37:2:70182777:70182879:1 gene	1.48616e-06	0.235143	-4.25274	HHSC down vs HepG2	351.544	8.72277	0.148876
44989	17075731	chr8	27454434	27472548	-	ENST00000316403 // CLU // clusterin // 8p21-p12 // 1191 /// NR_038335 // CLU // cluster	CLU	ENST00000316403	ENST00000316403 // ENSEMBL // cdna:known chromosome:GRCh37:8:27454434:27472548:-1 gene:	7.80427e-06	0.235234	-4.25109	HHSC down vs HepG2	200.027	8.71809	0.261507
6647	16689539	chr1	91954577	91964760	-	---		---	TCONS_00002405-XLOC_000916 // Rinn lincRNA // linc-HFM1-1 chr1:-:91954576-91956630 // c	0.00021878	0.235308	-4.24975	HHSC down vs HepG2	62.346	8.71428	0.838638
44320	17069479	chr8	66504966	66505055	+	---		---	ENST00000363844 // ENSEMBL // ncrna:misc_RNA chromosome:GRCh37:8:66504966:66505055:1 ge	6.33006e-05	0.235581	-4.24483	HHSC down vs HepG2	96.93	8.70034	0.538554
12118	16744616	chr11	115039938	115375675	-	NM_014333 // CADM1 // cell adhesion molecule 1 // 11q23.2 // 23705 /// NM_001098517 //	CADM1	NM_014333	NM_014333 // RefSeq // Homo sapiens cell adhesion molecule 1 (CADM1), transcript varian	0.000372063	0.235642	-4.24372	HHSC down vs HepG2	51.3895	8.69719	1.01544
51308	17121932	chrU	1	932	+	---		---	---	2.24464e-05	0.23568	-4.24304	HHSC down vs HepG2	139.101	8.69526	0.375063
8218	16704965	chr10	52499078	52576255	+	ENST00000483649 // ASAH2B // N-acylsphingosine amidohydrolase (non-lysosomal ceramidase	ASAH2B	ENST00000483649	ENST00000483649 // ENSEMBL // cdna:known chromosome:GRCh37:10:52499712:52576255:1 gene:	4.52814e-05	0.235792	-4.24102	HHSC down vs HepG2	108.998	8.68954	0.478332
19801	16820883	chr16	71660070	71675868	+	ENST00000268485 // MARVELD3 // MARVEL domain containing 3 // 16q22.2 // 91862 /// NM_00	MARVELD3	ENST00000268485	ENST00000268485 // ENSEMBL // cdna:known chromosome:GRCh37:16:71660089:71670368:1 gene:	5.07375e-05	0.235914	-4.23884	HHSC down vs HepG2	104.747	8.68336	0.497388
44146	17067996	chr8	37979892	37979998	+	---		---	ENST00000384375 // ENSEMBL // ncrna:snRNA chromosome:GRCh37:8:37979892:37979998:1 gene:	0.00210819	0.23605	-4.23639	HHSC down vs HepG2	26.5579	8.67642	1.96019
40326	17025046	chr6	154726311	154831793	-	NM_173515 // CNKSR3 // CNKSR family member 3 // 6q25.2 // 154043 /// ENST00000367213 //	CNKSR3	NM_173515	NM_173515 // RefSeq // Homo sapiens CNKSR family member 3 (CNKSR3), mRNA. // chr6 // 10	3.75786e-08	0.236089	-4.23569	HHSC down vs HepG2	1210.34	8.67442	0.0430015
37867	17001450	chr5	148495741	148496043	-	---		---	ENST00000363291 // ENSEMBL // ncrna:misc_RNA chromosome:GRCh37:5:148495741:148496043:-1	0.000733973	0.236166	-4.2343	HHSC down vs HepG2	39.9248	8.67049	1.30302
11098	16734742	chr11	3736002	3736105	-	---		---	ENST00000516125 // ENSEMBL // ncrna:snRNA chromosome:GRCh37:11:3736002:3736105:-1 gene:	5.9649e-06	0.236183	-4.234	HHSC down vs HepG2	219.266	8.66962	0.237236
48237	17106526	chrX	118108581	118156888	+	ENST00000304778 // LONRF3 // LON peptidase N-terminal domain and ring finger 3 // Xq24	LONRF3	ENST00000304778	ENST00000304778 // ENSEMBL // cdna:known chromosome:GRCh37:X:118108581:118152318:1 gene	3.79202e-05	0.236285	-4.23218	HHSC down vs HepG2	115.956	8.66446	0.44833
4782	16669501	chr1	143188828	143189695	+	AF172850 // LINC00328 // long intergenic non-protein coding RNA 328 // --- // 51152	LINC00328	AF172850	AF172850 // GenBank // Homo sapiens melanoma antigen mRNA, complete cds. // chr1 // 81	4.7528e-06	0.236413	-4.22989	HHSC down vs HepG2	236.925	8.65797	0.219258
21454	16837418	chr17	70117161	70122561	+	NM_000346 // SOX9 // SRY (sex determining region Y)-box 9 // 17q23 // 6662 /// ENST0000	SOX9	NM_000346	NM_000346 // RefSeq // Homo sapiens SRY (sex determining region Y)-box 9 (SOX9), mRNA.	1.94039e-07	0.236533	-4.22774	HHSC down vs HepG2	698.049	8.65186	0.0743661
42308	17048667	chr7	95970452	95970558	+	---		---	ENST00000384387 // ENSEMBL // ncrna:snRNA chromosome:GRCh37:7:95970452:95970558:1 gene:	4.78181e-05	0.236777	-4.22338	HHSC down vs HepG2	106.941	8.63948	0.484722
19724	16819892	chr16	66968347	66978999	+	NR_036684 // CES2 // carboxylesterase 2 // 16q22.1 // 8824 /// NM_003869 // CES2 // car	CES2	NR_036684	NR_036684 // RefSeq // Homo sapiens carboxylesterase 2 (CES2), transcript variant 3, no	2.07868e-10	0.236788	-4.22318	HHSC down vs HepG2	6868.16	8.63891	0.00754692
20174	16824548	chr16	18881488	18881591	-	---		---	ENST00000459248 // ENSEMBL // ncrna:snoRNA chromosome:GRCh37:16:18881488:18881591:-1 ge	0.000130993	0.236836	-4.22233	HHSC down vs HepG2	74.9415	8.63649	0.691459
17658	16798212	chr15	25336932	25337025	+	NR_003337 // SNORD116-23 // small nucleolar RNA, C/D box 116-23 // 15q11.2 // 100033434	SNORD116-23	NR_003337	NR_003337 // RefSeq // Homo sapiens small nucleolar RNA, C/D box 116-23 (SNORD116-23),	1.29658e-07	0.237003	-4.21936	HHSC down vs HepG2	799.207	8.62805	0.0647746
30283	16924513	chr21	26842421	26842513	-	---		---	ENST00000459023 // ENSEMBL // ncrna:snoRNA chromosome:GRCh37:21:26842421:26842513:-1 ge	6.40877e-05	0.237059	-4.21836	HHSC down vs HepG2	96.5101	8.62523	0.536228
33365	16958728	chr3	126921215	126921316	-	---		---	ENST00000391254 // ENSEMBL // ncrna:misc_RNA chromosome:GRCh37:3:126921215:126921316:-1	0.000931354	0.237398	-4.21233	HHSC down vs HepG2	36.4832	8.60809	1.41568
23533	16857252	chr19	4770682	4770791	+	NR_029607 // MIR7-3 // microRNA 7-3 // 19p13.3 // 407045	MIR7-3	NR_029607	NR_029607 // RefSeq // Homo sapiens microRNA 7-3 (MIR7-3), microRNA. // chr19 // 100 //	0.00119066	0.237414	-4.21206	HHSC down vs HepG2	33.2093	8.60731	1.5551
42307	17048665	chr7	95959950	95960056	+	---		---	ENST00000384318 // ENSEMBL // ncrna:snRNA chromosome:GRCh37:7:95959950:95960056:1 gene:	0.000420757	0.237617	-4.20845	HHSC down vs HepG2	49.1168	8.59706	1.0502
17533	16797463	chr14	106539079	106539577	-	BC037361 // IGHG1 // immunoglobulin heavy constant gamma 1 (G1m marker) // 14q32.33 //	IGHG1	BC037361	AK301334 // GenBank // Homo sapiens cDNA FLJ61178 complete cds, highly similar to Ig ga	0.000315721	0.237674	-4.20745	HHSC down vs HepG2	54.5728	8.5942	0.944889
15720	16780313	chr13	95963084	95963209	-	ENST00000411366 // RNY3P8 // RNA, Ro-associated Y3 pseudogene 8 // --- // ---	RNY3P8	ENST00000411366	ENST00000411366 // ENSEMBL // ncrna:misc_RNA chromosome:GRCh37:13:95963084:95963209:-1	0.00136373	0.237853	-4.20428	HHSC down vs HepG2	31.5123	8.58518	1.63464
27909	16900605	chr2	97477976	97480170	-	---		---	AK124781 // GenBank // Homo sapiens cDNA FLJ42791 fis, clone BRAWH3007506. // chr2 // 1	2.63941e-06	0.238029	-4.20118	HHSC down vs HepG2	289.378	8.57637	0.177824
34832	16973061	chr4	187147592	187179625	+	ENST00000264690 // KLKB1 // kallikrein B, plasma (Fletcher factor) 1 // 4q35 // 3818 //	KLKB1	ENST00000264690	ENST00000264690 // ENSEMBL // cdna:known chromosome:GRCh37:4:187148556:187179625:1 gene	0.00172313	0.238134	-4.19931	HHSC down vs HepG2	28.7623	8.57106	1.78798
23165	16854222	chr18	19710564	19710690	-	---		---	ENST00000408436 // ENSEMBL // ncrna:snRNA chromosome:GRCh37:18:19710564:19710690:-1 gen	0.000100369	0.23814	-4.1992	HHSC down vs HepG2	82.3815	8.57076	0.624225
32761	16951077	chr3	14572489	14572595	-	---		---	ENST00000384434 // ENSEMBL // ncrna:snRNA chromosome:GRCh37:3:14572489:14572595:-1 gene	0.000201149	0.23835	-4.1955	HHSC down vs HepG2	64.2646	8.56023	0.799217
13108	16755312	chr12	96337071	96362370	+	NM_152435 // AMDHD1 // amidohydrolase domain containing 1 // 12q23.1 // 144193 /// ENST	AMDHD1	NM_152435	NM_152435 // RefSeq // Homo sapiens amidohydrolase domain containing 1 (AMDHD1), mRNA.	7.00442e-07	0.238358	-4.19537	HHSC down vs HepG2	453.223	8.55984	0.11332
7421	16697488	chr1	196014057	196129619	-	---		---	TCONS_00000710-XLOC_001138 // Rinn lincRNA // linc-B3GALT2-3 chr1:-:196014125-196030203	0.00187906	0.238582	-4.19143	HHSC down vs HepG2	27.7971	8.54864	1.84522
14351	16769106	chr12	101593049	101593155	-	---		---	ENST00000384683 // ENSEMBL // ncrna:snRNA chromosome:GRCh37:12:101593049:101593155:-1 g	0.000273972	0.238606	-4.19101	HHSC down vs HepG2	57.4663	8.54745	0.892431
946	16651957	---	---	---	---	---		---	--- // --- // neg_control // --- // --- // --- // --- // --- // ---	0.000432255	0.23868	-4.18972	HHSC down vs HepG2	48.6309	8.54376	1.05411
1257	16652621	---	---	---	---	---		---	--- // --- // neg_control // --- // --- // --- // --- // --- // ---	0.000432255	0.23868	-4.18972	HHSC down vs HepG2	48.6309	8.54376	1.05411
51413	17122144	chrU	1	342	+	---		---	---	0.00011661	0.238682	-4.18968	HHSC down vs HepG2	78.1099	8.54365	0.656279
23003	16852958	chr18	64613353	64613459	+	---		---	ENST00000459571 // ENSEMBL // ncrna:snRNA chromosome:GRCh37:18:64613353:64613459:1 gene	0.000711104	0.239164	-4.18122	HHSC down vs HepG2	40.4032	8.51957	1.26518
29946	16921585	chr21	16986602	16986708	+	---		---	ENST00000391262 // ENSEMBL // ncrna:snRNA chromosome:GRCh37:21:16986602:16986708:1 gene	0.000527724	0.23919	-4.18078	HHSC down vs HepG2	45.1676	8.51832	1.13156
53264	17125892	chrU	1	1374	+	---		---	---	0.000300643	0.239349	-4.178	HHSC down vs HepG2	55.5556	8.51038	0.91912
53275	17125914	chrU	1	1373	+	---		---	---	0.000300643	0.239349	-4.178	HHSC down vs HepG2	55.5556	8.51038	0.91912
3561	16657393	---	---	---	---	---		---	--- // --- // neg_control // --- // --- // --- // --- // --- // ---	0.00168936	0.239413	-4.17689	HHSC down vs HepG2	28.9867	8.50722	1.76093
26049	16882046	chr2	83884859	83884966	+	---		---	ENST00000362425 // ENSEMBL // ncrna:snRNA chromosome:GRCh37:2:83884859:83884966:1 gene:	2.94144e-05	0.239858	-4.16914	HHSC down vs HepG2	126.663	8.48513	0.401938
6756	16690752	chr1	111195564	111195653	-	---		---	ENST00000408611 // ENSEMBL // ncrna:miRNA chromosome:GRCh37:1:111195564:111195653:-1 ge	0.00049782	0.240337	-4.16083	HHSC down vs HepG2	46.1563	8.46143	1.09993
50384	17120084	chrU	1	903	+	---		---	---	4.12058e-05	0.240482	-4.15831	HHSC down vs HepG2	112.646	8.45424	0.450309
44420	17070379	chr8	85208238	85208323	+	---		---	ENST00000408258 // ENSEMBL // ncrna:miRNA chromosome:GRCh37:8:85208238:85208323:1 gene:	7.40602e-05	0.240532	-4.15744	HHSC down vs HepG2	91.7223	8.45178	0.552872
19681	16819563	chr16	57702157	57723975	+	NM_170776 // GPR97 // G protein-coupled receptor 97 // 16q21 // 222487 /// ENST00000333	GPR97	NM_170776	NM_170776 // RefSeq // Homo sapiens G protein-coupled receptor 97 (GPR97), mRNA. // chr	1.05448e-05	0.240552	-4.1571	HHSC down vs HepG2	180.435	8.45079	0.281015
48393	17107904	chrX	151972983	151974329	+	---		---	TCONS_00017273-XLOC_008087 // Rinn lincRNA // linc-NSDHL chrX:+:151972982-151974329 //	1.22892e-05	0.240719	-4.15421	HHSC down vs HepG2	171.198	8.44256	0.295888
26705	16889021	chr2	196378760	196378866	+	---		---	ENST00000365336 // ENSEMBL // ncrna:snRNA chromosome:GRCh37:2:196378760:196378866:1 gen	9.7072e-05	0.240965	-4.14999	HHSC down vs HepG2	83.3621	8.43049	0.606786
35849	16982477	chrU	85631	85712	-	---		---	---	8.73508e-05	0.241388	-4.1427	HHSC down vs HepG2	86.533	8.40969	0.583108
15734	16780436	chr13	98015226	98015355	-	ENST00000365420 // RN5S37 // RNA, 5S ribosomal 37 // --- // ---	RN5S37	ENST00000365420	ENST00000365420 // ENSEMBL // ncrna:rRNA chromosome:GRCh37:13:98015226:98015355:-1 gene	8.59205e-06	0.241475	-4.14121	HHSC down vs HepG2	193.552	8.40544	0.260564
32229	16945445	chr3	129538620	129538719	+	---		---	ENST00000516977 // ENSEMBL // ncrna:snRNA chromosome:GRCh37:3:129538620:129538719:1 gen	0.000106396	0.241695	-4.13744	HHSC down vs HepG2	80.6952	8.39465	0.624175
15857	16781431	chr14	20187174	20296531	+	NM_001004723 // OR4N2 // olfactory receptor, family 4, subfamily N, member 2 // 14q11.2	OR4N2	NM_001004723	NM_001004723 // RefSeq // Homo sapiens olfactory receptor, family 4, subfamily N, membe	0.000517765	0.241702	-4.13732	HHSC down vs HepG2	45.4884	8.39432	1.10723
51684	17122686	chrU	1	283	+	---		---	---	1.70378e-07	0.241849	-4.13482	HHSC down vs HepG2	729.205	8.38717	0.0690108
43157	17057736	chr7	50526134	50633154	-	NM_001082971 // DDC // dopa decarboxylase (aromatic L-amino acid decarboxylase) // 7p12	DDC	NM_001082971	NM_001082971 // RefSeq // Homo sapiens dopa decarboxylase (aromatic L-amino acid decarb	6.85652e-07	0.241917	-4.13365	HHSC down vs HepG2	456.496	8.38381	0.110193
42415	17050081	chr7	105517079	105676877	+	NM_152750 // CDHR3 // cadherin-related family member 3 // 7q22.3 // 222256 /// AK304118	CDHR3	NM_152750	NM_152750 // RefSeq // Homo sapiens cadherin-related family member 3 (CDHR3), mRNA. //	1.63475e-07	0.242225	-4.1284	HHSC down vs HepG2	739.4	8.36882	0.0679104
49355	17117017	chrY	15779840	15779936	-	---		---	ENST00000516885 // ENSEMBL // ncrna:miRNA chromosome:GRCh37:Y:15779840:15779936:-1 gene	0.00074651	0.242479	-4.12406	HHSC down vs HepG2	39.6709	8.35642	1.26386
12381	16747211	chr12	6419602	6437672	+	NM_001144856 // PLEKHG6 // pleckstrin homology domain containing, family G (with RhoGef	PLEKHG6	NM_001144856	NM_001144856 // RefSeq // Homo sapiens pleckstrin homology domain containing, family G	4.45809e-07	0.242919	-4.11661	HHSC down vs HepG2	527.742	8.33508	0.0947631
33479	16960075	chr3	142668006	142682178	-	NM_198504 // PAQR9 // progestin and adipoQ receptor family member IX // 3q23 // 344838	PAQR9	NM_198504	NM_198504 // RefSeq // Homo sapiens progestin and adipoQ receptor family member IX (PAQ	6.29513e-05	0.243308	-4.11002	HHSC down vs HepG2	97.1186	8.31622	0.513777
15625	16779651	chr13	64560504	64650144	-	AK057471 // LINC00355 // long intergenic non-protein coding RNA 355 // 13q21.31 // 1447	LINC00355	AK057471	TCONS_l2_00007568-XLOC_l2_004018 // Broad TUCP // linc-PCDH20-11 chr13:-:64560503-64650	5.07788e-05	0.243621	-4.10474	HHSC down vs HepG2	104.718	8.30111	0.475628
11000	16733591	chr11	131416556	131443494	+	ENST00000421650 // NTM-IT1 // NTM intronic transcript 1 (non-protein coding) // --- //	NTM-IT1	ENST00000421650	ENST00000421650 // ENSEMBL // havana:sense_intronic chromosome:GRCh37:11:131416556:1314	2.17976e-05	0.243791	-4.10187	HHSC down vs HepG2	140.519	8.29289	0.354098
29505	16917689	chr20	20370196	20693266	-	NM_020343 // RALGAPA2 // Ral GTPase activating protein, alpha subunit 2 (catalytic) //	RALGAPA2	NM_020343	NM_020343 // RefSeq // Homo sapiens Ral GTPase activating protein, alpha subunit 2 (cat	1.10768e-07	0.243845	-4.10097	HHSC down vs HepG2	842.557	8.2903	0.0590367
34180	16966969	chr4	56796148	56796239	+	---		---	ENST00000411022 // ENSEMBL // ncrna:miRNA chromosome:GRCh37:4:56796148:56796239:1 gene:	0.000159028	0.243968	-4.09889	HHSC down vs HepG2	69.9242	8.28436	0.710858
20856	16831313	chr17	14207057	14209062	+	NR_026880 // MGC12916 // uncharacterized protein MGC12916 // 17p12 // 84815	MGC12916	NR_026880	NR_026880 // RefSeq // Homo sapiens uncharacterized protein MGC12916 (MGC12916), non-co	3.12809e-07	0.244119	-4.09636	HHSC down vs HepG2	594.555	8.27709	0.083529
22026	16843174	chr17	29890787	29890913	-	---		---	AK024534 // GenBank // Homo sapiens cDNA: FLJ20881 fis, clone ADKA03177. // chr17 // 10	9.06446e-05	0.244532	-4.08945	HHSC down vs HepG2	85.408	8.2573	0.580083
14975	16773960	chr13	35003658	35075454	+	---		---	TCONS_00021749-XLOC_010341 // Rinn lincRNA // linc-NBEA-2 chr13:+:35003657-35075454 //	0.000730193	0.244764	-4.08557	HHSC down vs HepG2	40.0025	8.24616	1.23685
38032	17002967	chr5	174877819	174877921	-	---		---	ENST00000459518 // ENSEMBL // ncrna:snoRNA chromosome:GRCh37:5:174877819:174877921:-1 g	0.000219913	0.245192	-4.07844	HHSC down vs HepG2	62.2298	8.22571	0.793097
13944	16764376	chr12	49970623	49971288	-	---		---	ENST00000550644 // ENSEMBL // cdna:known chromosome:GRCh37:12:49970623:49971288:-1 gene	0.000170162	0.245339	-4.076	HHSC down vs HepG2	68.2485	8.21869	0.722539
30522	16926765	chr22	16274558	16278602	+	ENST00000422014 // LOC100508046 // uncharacterized LOC100508046 // --- // 100508046	LOC100508046	ENST00000422014	ENST00000422014 // ENSEMBL // cdna:known chromosome:GRCh37:22:16274560:16278602:1 gene:	3.43795e-05	0.245444	-4.07425	HHSC down vs HepG2	119.981	8.21368	0.410748
45066	17076469	chr8	38408981	38409898	-	---		---	TCONS_00014978-XLOC_007057 // Rinn lincRNA // linc-C8orf86-1 chr8:-:38408980-38410871 /	6.18642e-06	0.245628	-4.0712	HHSC down vs HepG2	216.554	8.20493	0.227332
26652	16888349	chr2	182818968	182996125	+	NM_001080545 // PPP1R1C // protein phosphatase 1, regulatory (inhibitor) subunit 1C //	PPP1R1C	NM_001080545	NM_001080545 // RefSeq // Homo sapiens protein phosphatase 1, regulatory (inhibitor) su	2.78431e-05	0.245817	-4.06807	HHSC down vs HepG2	129.099	8.19596	0.380915
23386	16855874	chr18	68003294	68004545	-	---		---	TCONS_00026725-XLOC_012870 // Rinn lincRNA // linc-RTTN-5 chr18:-:68003293-68004545 //	4.87501e-06	0.246374	-4.05887	HHSC down vs HepG2	234.885	8.16953	0.208686
12936	16753583	chr12	65332803	65332897	+	---		---	ENST00000408637 // ENSEMBL // ncrna:snRNA chromosome:GRCh37:12:65332803:65332897:1 gene	0.000242319	0.246452	-4.05758	HHSC down vs HepG2	60.084	8.1658	0.815439
4340	16664967	chr1	54751078	54753827	+	ENST00000426901 // LOC100653134 // uncharacterized LOC100653134 // --- // 100653134 ///	LOC100653134	ENST00000426901	ENST00000426901 // ENSEMBL // cdna:known chromosome:GRCh37:1:54751078:54753044:1 gene:E	2.90295e-05	0.246489	-4.05698	HHSC down vs HepG2	127.244	8.16407	0.384966
29479	16917529	chr20	17943353	17943589	-	NR_003045 // SNORD17 // small nucleolar RNA, C/D box 17 // 20p11.23 // 692086	SNORD17	NR_003045	NR_003045 // RefSeq // Homo sapiens small nucleolar RNA, C/D box 17 (SNORD17), small nu	1.89347e-07	0.2469	-4.05022	HHSC down vs HepG2	703.81	8.14466	0.0694334
38659	17009126	chr6	44012160	44012495	+	---		---	TCONS_00012494-XLOC_005296 // Rinn lincRNA // linc-TMEM63B-2 chr6:+:44012159-44012495 /	2.04266e-06	0.247074	-4.04737	HHSC down vs HepG2	315.654	8.13646	0.154659
49817	17118411	chr9	66699495	66708473	-	---		---	TCONS_l2_00029962-XLOC_l2_015202 // Broad TUCP // linc-FAM75A7-18 chr9:-:66688087-66699	2.19367e-05	0.247126	-4.04652	HHSC down vs HepG2	140.21	8.134	0.348078
49819	17118415	chr9	69882492	69891468	-	---		---	---	2.19367e-05	0.247126	-4.04652	HHSC down vs HepG2	140.21	8.134	0.348078
42602	17052111	chr7	137860931	137861028	+	---		---	ENST00000458968 // ENSEMBL // ncrna:snoRNA chromosome:GRCh37:7:137860931:137861028:1 ge	0.000268904	0.247286	-4.0439	HHSC down vs HepG2	57.8575	8.12646	0.842739
33093	16955535	chr3	58490863	58523046	-	NM_003500 // ACOX2 // acyl-CoA oxidase 2, branched chain // 3p14.3 // 8309 /// ENST0000	ACOX2	NM_003500	NM_003500 // RefSeq // Homo sapiens acyl-CoA oxidase 2, branched chain (ACOX2), mRNA. /	9.90696e-06	0.247367	-4.04257	HHSC down vs HepG2	184.336	8.12265	0.264386
19728	16819961	chr16	67143915	67182442	+	ENST00000219139 // C16orf70 // chromosome 16 open reading frame 70 // 16q22.1 // 80262	C16orf70	ENST00000219139	ENST00000219139 // ENSEMBL // cdna:known chromosome:GRCh37:16:67143891:67182442:1 gene:	3.64979e-08	0.247543	-4.03971	HHSC down vs HepG2	1222.22	8.11441	0.0398343
18079	16802102	chr15	65597015	65597131	+	NR_002757 // RNU5B-1 // RNA, U5B small nuclear 1 // 15q22.31 // 26832	RNU5B-1	NR_002757	NR_002757 // RefSeq // Homo sapiens RNA, U5B small nuclear 1 (RNU5B-1), small nuclear R	0.000105778	0.247551	-4.03957	HHSC down vs HepG2	80.8621	8.11401	0.602063
43987	17066102	chr8	17661218	17679981	+	---		---	TCONS_00014633-XLOC_006726 // Rinn lincRNA // linc-PCM1 chr8:+:17665280-17679892 // chr	5.78672e-06	0.247655	-4.03788	HHSC down vs HepG2	221.547	8.10914	0.219614
22601	16849194	chr17	74306868	74380602	-	NM_002766 // PRPSAP1 // phosphoribosyl pyrophosphate synthetase-associated protein 1 //	PRPSAP1	NM_002766	NM_002766 // RefSeq // Homo sapiens phosphoribosyl pyrophosphate synthetase-associated	1.19778e-06	0.247662	-4.03776	HHSC down vs HepG2	378.145	8.1088	0.128662
27349	16895673	chr2	27422455	27435826	-	NR_028323 // SLC5A6 // solute carrier family 5 (sodium-dependent vitamin transporter),	SLC5A6	NR_028323	NR_028323 // RefSeq // Homo sapiens solute carrier family 5 (sodium-dependent vitamin t	3.27797e-07	0.247725	-4.03673	HHSC down vs HepG2	585.27	8.10585	0.0830986
17506	16797333	chr14	106012903	106016125	-	XR_133064 // LOC100509553 // ETS domain-containing protein Elk-1-like // --- // 1005095	LOC100509553	XR_133064	XR_133064 // RefSeq // PREDICTED: Homo sapiens ETS domain-containing protein Elk-1-like	0.000746121	0.247804	-4.03545	HHSC down vs HepG2	39.6787	8.10217	1.22517
1012	16652101	---	---	---	---	---		---	--- // --- // neg_control // --- // --- // --- // --- // --- // ---	0.000436642	0.247806	-4.03541	HHSC down vs HepG2	48.4501	8.10206	1.00335
6066	16683022	chr1	21922708	21995856	-	NM_001145657 // RAP1GAP // RAP1 GTPase activating protein // 1p36.1-p35 // 5909 /// ENS	RAP1GAP	NM_001145657	NM_001145657 // RefSeq // Homo sapiens RAP1 GTPase activating protein (RAP1GAP), transc	4.17898e-06	0.247855	-4.03462	HHSC down vs HepG2	247.537	8.09979	0.196329
4859	16670323	chr1	149400063	149429580	+	---		---	ENST00000435113 // ENSEMBL // cdna:known chromosome:GRCh37:1:149400063:149429580:1 gene	0.000429858	0.247861	-4.03452	HHSC down vs HepG2	48.7308	8.09948	0.997251
47629	17100969	chrUn	40401	40482	-	---		---	---	9.87336e-06	0.247912	-4.03369	HHSC down vs HepG2	184.551	8.09711	0.263248
47630	17100971	chrUn	28800	28881	+	---		---	---	9.87336e-06	0.247912	-4.03369	HHSC down vs HepG2	184.551	8.09711	0.263248
46029	17085635	chr9	71320575	71624092	+	NM_003558 // PIP5K1B // phosphatidylinositol-4-phosphate 5-kinase, type I, beta // 9q13	PIP5K1B	NM_003558	NM_003558 // RefSeq // Homo sapiens phosphatidylinositol-4-phosphate 5-kinase, type I,	3.67688e-05	0.248038	-4.03164	HHSC down vs HepG2	117.208	8.09118	0.414195
49929	17118666	chrU	1	72	+	---		---	---	0.000132838	0.24807	-4.03112	HHSC down vs HepG2	74.5688	8.08968	0.650917
31523	16937569	chr3	10175069	10175172	+	---		---	ENST00000459242 // ENSEMBL // ncrna:snoRNA chromosome:GRCh37:3:10175069:10175172:1 gene	0.000107174	0.24847	-4.02463	HHSC down vs HepG2	80.4868	8.071	0.601664
15851	16781392	chr14	19650018	19718563	+	---		---	TCONS_l2_00008295-XLOC_l2_004121 // Broad TUCP // linc-OR4Q3-3 chr14:+:19650065-1968159	0.000133359	0.248705	-4.02083	HHSC down vs HepG2	74.4647	8.06007	0.649441
33806	16963420	chr3	196673214	196695931	-	NM_025163 // PIGZ // phosphatidylinositol glycan anchor biosynthesis, class Z // 3q29 /	PIGZ	NM_025163	NM_025163 // RefSeq // Homo sapiens phosphatidylinositol glycan anchor biosynthesis, cl	4.88555e-05	0.248918	-4.01739	HHSC down vs HepG2	106.142	8.05015	0.45506
32007	16943153	chr3	97910049	97915894	+	---		---	TCONS_00006131-XLOC_002733 // Rinn lincRNA // linc-OR5H6 chr3:+:97910048-97915894 // ch	0.00109564	0.249336	-4.01066	HHSC down vs HepG2	34.2879	8.03074	1.40529
27455	16896905	chr2	42669157	42721237	-	NM_133329 // KCNG3 // potassium voltage-gated channel, subfamily G, member 3 // 2p21 //	KCNG3	NM_133329	NM_133329 // RefSeq // Homo sapiens potassium voltage-gated channel, subfamily G, membe	5.67426e-05	0.249462	-4.00863	HHSC down vs HepG2	100.723	8.02488	0.478038
29923	16921470	chr21	10385953	10386047	+	---		---	ENST00000516390 // ENSEMBL // ncrna:snoRNA chromosome:GRCh37:21:10385953:10386047:1 gen	0.00021303	0.25003	-3.99952	HHSC down vs HepG2	62.9483	7.99861	0.762398
7332	16696721	chr1	176998499	176998581	-	NR_030163 // MIR488 // microRNA 488 // 1q25.2 // 574441	MIR488	NR_030163	NR_030163 // RefSeq // Homo sapiens microRNA 488 (MIR488), microRNA. // chr1 // 100 //	0.000206649	0.250156	-3.99751	HHSC down vs HepG2	63.6427	7.99282	0.753533
45392	17079396	chr8	97321449	97321550	-	---		---	ENST00000362862 // ENSEMBL // ncrna:misc_RNA chromosome:GRCh37:8:97321449:97321550:-1 g	0.00109698	0.250196	-3.99686	HHSC down vs HepG2	34.2718	7.99095	1.39898
28424	16906640	chr2	193718809	193745990	-	---		---	TCONS_00004539-XLOC_002442 // Rinn lincRNA // linc-TMEFF2-2 chr2:-:193718808-193745990	5.82529e-06	0.250285	-3.99544	HHSC down vs HepG2	221.045	7.98684	0.216793
2059	16654291	---	---	---	---	---		---	--- // --- // neg_control // --- // --- // --- // --- // --- // ---	0.000526407	0.250344	-3.99451	HHSC down vs HepG2	45.2096	7.98414	1.05962
10213	16724773	chr11	55889849	55890787	+	NM_001005201 // OR8H3 // olfactory receptor, family 8, subfamily H, member 3 // 11q12.1	OR8H3	NM_001005201	NM_001005201 // RefSeq // Homo sapiens olfactory receptor, family 8, subfamily H, membe	8.06528e-07	0.250681	-3.98914	HHSC down vs HepG2	432.17	7.96865	0.110632
51898	17123114	chrU	1	413	+	---		---	---	1.3389e-05	0.250922	-3.9853	HHSC down vs HepG2	166.228	7.95756	0.287228
14964	16773759	chr13	32605437	32870794	+	NM_023037 // FRY // furry homolog (Drosophila) // 13q13.1 // 10129 /// ENST00000380250	FRY	NM_023037	NM_023037 // RefSeq // Homo sapiens furry homolog (Drosophila) (FRY), mRNA. // chr13 //	6.45492e-06	0.251049	-3.98328	HHSC down vs HepG2	213.435	7.95172	0.223536
42637	17052534	chr7	141854529	141854645	+	---		---	GENSCAN00000014965 // ENSEMBL // cdna:genscan chromosome:GRCh37:7:141672558:141941111:1	0.000355381	0.251267	-3.97984	HHSC down vs HepG2	52.2612	7.94178	0.911778
14933	16773526	chr13	28062275	28062369	+	NR_046934 // RNU6-63 // RNA, U6 small nuclear 63 // --- // 100873768	RNU6-63	NR_046934	NR_046934 // RefSeq // Homo sapiens RNA, U6 small nuclear 63 (RNU6-63), small nuclear R	0.00018944	0.251282	-3.9796	HHSC down vs HepG2	65.6672	7.94109	0.725576
22442	16847414	chr17	58739694	58739798	-	---		---	ENST00000363143 // ENSEMBL // ncrna:snRNA chromosome:GRCh37:17:58739694:58739798:-1 gen	0.000305824	0.251292	-3.97943	HHSC down vs HepG2	55.2106	7.94062	0.862944
15315	16776784	chr13	113760105	113774995	+	NM_000131 // F7 // coagulation factor VII (serum prothrombin conversion accelerator) //	F7	NM_000131	NM_000131 // RefSeq // Homo sapiens coagulation factor VII (serum prothrombin conversio	0.000103431	0.251541	-3.9755	HHSC down vs HepG2	81.5084	7.92924	0.583687
48269	17106803	chrX	124062368	124062466	+	---		---	ENST00000458905 // ENSEMBL // ncrna:snoRNA chromosome:GRCh37:X:124062368:124062466:1 ge	0.000269666	0.251647	-3.97382	HHSC down vs HepG2	57.7981	7.9244	0.822629
15316	16776798	chr13	113777113	113803843	+	NM_000504 // F10 // coagulation factor X // 13q34 // 2159 /// ENST00000375559 // F10 //	F10	NM_000504	NM_000504 // RefSeq // Homo sapiens coagulation factor X (F10), mRNA. // chr13 // 100 /	2.98914e-07	0.251652	-3.97374	HHSC down vs HepG2	603.708	7.92416	0.0787548
47632	17100987	chrUn	1098	1179	-	---		---	---	9.18018e-06	0.251888	-3.97002	HHSC down vs HepG2	189.213	7.91342	0.250937
36904	16992877	chr5	175983705	175983806	+	---		---	ENST00000384689 // ENSEMBL // ncrna:misc_RNA chromosome:GRCh37:5:175983705:175983806:1	0.000812106	0.251888	-3.97002	HHSC down vs HepG2	38.4295	7.9134	1.23552
51685	17122688	chrU	1	363	+	---		---	---	1.95398e-07	0.251982	-3.96854	HHSC down vs HepG2	696.414	7.90911	0.0681415
30462	16926197	chr21	44810094	44810769	-	---		---	TCONS_00029160-XLOC_014104 // Rinn lincRNA // linc-U2AF1-1 chr21:-:44810093-44810769 //	7.53111e-06	0.252168	-3.96561	HHSC down vs HepG2	202.479	7.90064	0.234117
28746	16910141	chr2	241201132	241201277	-	---		---	ENST00000408485 // ENSEMBL // ncrna:miRNA chromosome:GRCh37:2:241201132:241201277:-1 ge	0.000102559	0.252199	-3.96513	HHSC down vs HepG2	81.7534	7.89926	0.579739
30237	16924260	chr21	16195290	16254296	-	---		---	TCONS_l2_00017147-XLOC_l2_009139 // Broad TUCP // linc-SAMSN1-3 chr21:-:16189150-162300	6.50635e-06	0.252595	-3.9589	HHSC down vs HepG2	212.857	7.88125	0.222156
17883	16800061	chr15	42651698	42704515	+	NM_000070 // CAPN3 // calpain 3, (p94) // 15q15.1 // 825 /// NM_024344 // CAPN3 // calp	CAPN3	NM_000070	NM_000070 // RefSeq // Homo sapiens calpain 3, (p94) (CAPN3), transcript variant 1, mRN	0.000608419	0.252722	-3.95692	HHSC down vs HepG2	42.8354	7.87551	1.10313
46131	17086594	chr9	90989184	90989274	+	---		---	ENST00000516490 // ENSEMBL // ncrna:snoRNA chromosome:GRCh37:9:90989184:90989274:1 gene	0.000546467	0.252822	-3.95536	HHSC down vs HepG2	44.5853	7.87099	1.05923
26104	16882696	chr2	89066835	89066930	+	---		---	ENST00000408759 // ENSEMBL // ncrna:miRNA chromosome:GRCh37:2:89066835:89066930:1 gene:	0.000274523	0.252894	-3.95422	HHSC down vs HepG2	57.4243	7.8677	0.82206
5279	16675032	chr1	185220445	185220543	+	---		---	ENST00000364551 // ENSEMBL // ncrna:misc_RNA chromosome:GRCh37:1:185220445:185220543:1	0.000407831	0.253388	-3.94652	HHSC down vs HepG2	49.6846	7.84539	0.947425
26521	16886915	chr2	162101250	162105561	+	---		---	TCONS_00003039-XLOC_001728 // Rinn lincRNA // linc-PSMD14 chr2:+:162101265-162103965 //	2.07764e-05	0.253419	-3.94604	HHSC down vs HepG2	142.869	7.84401	0.329422
52732	17124792	chrU	1	314	+	---		---	---	0.000857912	0.253468	-3.94528	HHSC down vs HepG2	37.6393	7.8418	1.25004
32747	16950912	chr3	12938719	13114617	-	NM_001134382 // IQSEC1 // IQ motif and Sec7 domain 1 // 3p25.2 // 9922 /// ENST00000435	IQSEC1	NM_001134382	NM_001134382 // RefSeq // Homo sapiens IQ motif and Sec7 domain 1 (IQSEC1), transcript	1.00449e-08	0.254007	-3.9369	HHSC down vs HepG2	1881.81	7.81754	0.0249256
6031	16682460	chr1	19197924	19229293	-	NM_003748 // ALDH4A1 // aldehyde dehydrogenase 4 family, member A1 // 1p36 // 8659 ///	ALDH4A1	NM_003748	NM_003748 // RefSeq // Homo sapiens aldehyde dehydrogenase 4 family, member A1 (ALDH4A1	1.82592e-05	0.254275	-3.93275	HHSC down vs HepG2	149.383	7.8055	0.313509
35147	16976027	chr4	55898132	55898238	-	---		---	ENST00000517006 // ENSEMBL // ncrna:snRNA chromosome:GRCh37:4:55898132:55898238:-1 gene	0.000189667	0.254321	-3.93205	HHSC down vs HepG2	65.6389	7.80346	0.713308
47125	17096188	chr9	99082988	99145992	-	NM_007001 // SLC35D2 // solute carrier family 35, member D2 // 9q22.32 // 11046 /// ENS	SLC35D2	NM_007001	NM_007001 // RefSeq // Homo sapiens solute carrier family 35, member D2 (SLC35D2), mRNA	5.68793e-08	0.25434	-3.93175	HHSC down vs HepG2	1053.48	7.8026	0.0444391
21473	16837634	chr17	72744752	72765499	+	NM_004252 // SLC9A3R1 // solute carrier family 9, subfamily A (NHE3, cation proton anti	SLC9A3R1	NM_004252	NM_004252 // RefSeq // Homo sapiens solute carrier family 9, subfamily A (NHE3, cation	1.18835e-08	0.254341	-3.93172	HHSC down vs HepG2	1778.99	7.80253	0.0263156
28972	16912295	chr20	29948578	29948706	+	DQ012021 // DEFB117 // defensin, beta 117 // 20q11.21 // 245931 /// ENST00000391409 //	DEFB117	DQ012021	DQ012021 // GenBank // Homo sapiens beta-defensin 117 (DEFB117) mRNA, partial cds. // c	3.90674e-05	0.254377	-3.93118	HHSC down vs HepG2	114.758	7.80095	0.407863
42788	17053960	chr7	155755251	155759037	+	AK124321 // LOC389602 // uncharacterized LOC389602 // 7q36.3 // 389602	LOC389602	AK124321	AK124321 // GenBank // Homo sapiens cDNA FLJ42330 fis, clone TSTOM1000135. // chr7 // 9	5.26592e-05	0.254435	-3.93028	HHSC down vs HepG2	103.393	7.79835	0.452545
33112	16955793	chr3	64057484	64057695	-	---		---	ENST00000363352 // ENSEMBL // ncrna:snoRNA chromosome:GRCh37:3:64057484:64057695:-1 gen	0.000285454	0.254832	-3.92415	HHSC down vs HepG2	56.6146	7.78058	0.824583
50817	17120950	chrU	1	339	+	---		---	---	1.39929e-06	0.254881	-3.9234	HHSC down vs HepG2	358.78	7.77841	0.130081
4858	16670317	chr1	149369294	149378297	+	NR_027484 // FCGR1C // Fc fragment of IgG, high affinity Ic, receptor (CD64), pseudogen	FCGR1C	NR_027484	NR_027484 // RefSeq // Homo sapiens Fc fragment of IgG, high affinity Ic, receptor (CD6	3.27817e-05	0.25497	-3.92202	HHSC down vs HepG2	121.983	7.7744	0.3824
44397	17070242	chr8	79854913	79855506	+	---		---	TCONS_00014779-XLOC_006856 // Rinn lincRNA // linc-STMN2-1 chr8:+:79854912-79855506 //	3.53342e-05	0.255462	-3.91448	HHSC down vs HepG2	118.843	7.75251	0.391398
46415	17089291	chr9	130159421	130170703	+	NM_014580 // SLC2A8 // solute carrier family 2 (facilitated glucose transporter), membe	SLC2A8	NM_014580	NM_014580 // RefSeq // Homo sapiens solute carrier family 2 (facilitated glucose transp	3.45965e-08	0.255566	-3.91288	HHSC down vs HepG2	1244.31	7.74788	0.0373598
33234	16956976	chr3	102473908	102474014	-	---		---	ENST00000364195 // ENSEMBL // ncrna:snRNA chromosome:GRCh37:3:102473908:102474014:-1 ge	3.46421e-06	0.255624	-3.912	HHSC down vs HepG2	263.847	7.7453	0.176132
21535	16838336	chr17	76183398	76203782	+	NM_001145526 // AFMID // arylformamidase // 17q25.3 // 125061 /// NM_001010982 // AFMID	AFMID	NM_001145526	NM_001145526 // RefSeq // Homo sapiens arylformamidase (AFMID), transcript variant 1, m	1.15141e-07	0.255641	-3.91173	HHSC down vs HepG2	831.686	7.74454	0.0558711
5954	16681821	chr1	12084069	12084181	-	---		---	ENST00000365591 // ENSEMBL // ncrna:misc_RNA chromosome:GRCh37:1:12084069:12084181:-1 g	0.000373591	0.255883	-3.90804	HHSC down vs HepG2	51.3122	7.73382	0.904325
26895	16890566	chr2	216946589	216967506	+	ENST00000406027 // TMEM169 // transmembrane protein 169 // 2q35 // 92691 /// NM_0011423	TMEM169	ENST00000406027	ENST00000406027 // ENSEMBL // cdna:known chromosome:GRCh37:2:216946642:216967105:1 gene	6.27895e-05	0.255927	-3.90737	HHSC down vs HepG2	97.2064	7.73187	0.477245
29730	16919692	chr20	44515128	44516274	-	ENST00000372519 // SPATA25 // spermatogenesis associated 25 // 20q13.12 // 128497 /// N	SPATA25	ENST00000372519	ENST00000372519 // ENSEMBL // cdna:known chromosome:GRCh37:20:44515128:44516274:-1 gene	6.4819e-06	0.256347	-3.90097	HHSC down vs HepG2	213.131	7.71328	0.217142
7550	16698856	chr1	208300571	208300640	-	---		---	ENST00000401318 // ENSEMBL // ncrna:miRNA chromosome:GRCh37:1:208300571:208300640:-1 ge	9.7013e-05	0.25637	-3.90061	HHSC down vs HepG2	83.38	7.71223	0.554969
11881	16742244	chr11	75145685	75236948	-	ENST00000529721 // GDPD5 // glycerophosphodiester phosphodiesterase domain containing 5	GDPD5	ENST00000529721	ENST00000529721 // ENSEMBL // cdna:known chromosome:GRCh37:11:75145685:75201796:-1 gene	1.24378e-08	0.256807	-3.89398	HHSC down vs HepG2	1752.08	7.69296	0.0263445
45615	17081480	chr8	135224108	135332690	-	---		---	ENST00000523317 // ENSEMBL // havana:lincRNA chromosome:GRCh37:8:135224108:135332690:-1	6.12723e-05	0.257584	-3.88223	HHSC down vs HepG2	98.0449	7.65881	0.468692
28120	16902690	chr2	130783571	130808704	-	BC144438 // LOC440905 // uncharacterized LOC440905 // 2q21.1 // 440905 /// NR_026758 //	LOC440905	BC144438	BC144438 // GenBank // Homo sapiens cDNA clone MGC:177978 IMAGE:9052961, complete cds.	0.000461791	0.257895	-3.87755	HHSC down vs HepG2	47.4582	7.64518	0.966558
22988	16852773	chr18	60190658	60245818	+	NM_017742 // ZCCHC2 // zinc finger, CCHC domain containing 2 // 18q21.33 // 54877 /// E	ZCCHC2	NM_017742	NM_017742 // RefSeq // Homo sapiens zinc finger, CCHC domain containing 2 (ZCCHC2), mRN	1.50036e-06	0.25805	-3.87521	HHSC down vs HepG2	350.415	7.63839	0.130789
24598	16867349	chr19	4542226	4559771	-	NM_032108 // SEMA6B // sema domain, transmembrane domain (TM), and cytoplasmic domain,	SEMA6B	NM_032108	NM_032108 // RefSeq // Homo sapiens sema domain, transmembrane domain (TM), and cytopla	3.98264e-08	0.258233	-3.87247	HHSC down vs HepG2	1187.03	7.6304	0.0385689
35333	16977868	chr4	89011416	89152474	-	NM_004827 // ABCG2 // ATP-binding cassette, sub-family G (WHITE), member 2 // 4q22 // 9	ABCG2	NM_004827	NM_004827 // RefSeq // Homo sapiens ATP-binding cassette, sub-family G (WHITE), member	0.000147868	0.258539	-3.86789	HHSC down vs HepG2	71.7686	7.61707	0.636802
15687	16780126	chr13	86158883	86158988	-	NR_046941 // RNU6-72 // RNA, U6 small nuclear 72 // --- // 100873775	RNU6-72	NR_046941	NR_046941 // RefSeq // Homo sapiens RNA, U6 small nuclear 72 (RNU6-72), small nuclear R	3.28491e-06	0.258755	-3.86466	HHSC down vs HepG2	268.657	7.60767	0.169905
48743	17111767	chrX	67759285	67759391	-	---		---	ENST00000384020 // ENSEMBL // ncrna:snRNA chromosome:GRCh37:X:67759285:67759391:-1 gene	0.000957381	0.259078	-3.85984	HHSC down vs HepG2	36.1023	7.59361	1.26202
40116	17022887	chr6	114376750	114664209	-	ENST00000312719 // HS3ST5 // heparan sulfate (glucosamine) 3-O-sulfotransferase 5 // 6q	HS3ST5	ENST00000312719	ENST00000312719 // ENSEMBL // cdna:known chromosome:GRCh37:6:114376750:114664209:-1 gen	0.000121899	0.259393	-3.85516	HHSC down vs HepG2	76.8871	7.57998	0.591515
39629	17017219	chr6	31504151	31504226	-	NR_003140 // SNORD117 // small nucleolar RNA, C/D box 117 // 6p21.33 // 692233	SNORD117	NR_003140	NR_003140 // RefSeq // Homo sapiens small nucleolar RNA, C/D box 117 (SNORD117), small	9.38104e-06	0.259395	-3.85512	HHSC down vs HepG2	187.815	7.57988	0.24215
39630	17017220	---	---	---	---	---		---	--- // --- // pos_control // --- // --- // --- // --- // --- // ---	9.38104e-06	0.259395	-3.85512	HHSC down vs HepG2	187.815	7.57988	0.24215
37920	17002052	chr5	154198051	154238812	-	ENST00000326080 // C5orf4 // chromosome 5 open reading frame 4 // 5q31-q32 // 10826 ///	C5orf4	ENST00000326080	ENST00000326080 // ENSEMBL // cdna:known chromosome:GRCh37:5:154198051:154230466:-1 gen	1.35929e-05	0.259451	-3.85429	HHSC down vs HepG2	165.367	7.57746	0.274933
2444	16655089	---	---	---	---	---		---	--- // --- // neg_control // --- // --- // --- // --- // --- // ---	0.00074987	0.259461	-3.85415	HHSC down vs HepG2	39.6039	7.57704	1.14792
6568	16688792	chr1	78560491	78560599	-	ENST00000365393 // RN5S22 // RNA, 5S ribosomal 22 // --- // ---	RN5S22	ENST00000365393	ENST00000365393 // ENSEMBL // ncrna:rRNA chromosome:GRCh37:1:78560491:78560599:-1 gene:	2.80437e-05	0.259556	-3.85273	HHSC down vs HepG2	128.778	7.57292	0.352837
52726	17124780	chrU	1	842	+	---		---	---	1.60454e-05	0.259566	-3.85258	HHSC down vs HepG2	156.19	7.57248	0.290895
4391	16665373	chr1	62208149	62629592	+	NM_176877 // INADL // InaD-like (Drosophila) // 1p31.3 // 10207 /// ENST00000371158 //	INADL	NM_176877	NM_176877 // RefSeq // Homo sapiens InaD-like (Drosophila) (INADL), mRNA. // chr1 // 10	4.92776e-07	0.259811	-3.84895	HHSC down vs HepG2	510.241	7.56188	0.0889213
15982	16782046	chr14	22970585	22970647	+	ENST00000390498 // TRAJ39 // T cell receptor alpha joining 39 // --- // ---	TRAJ39	ENST00000390498	ENST00000390498 // ENSEMBL // cdna:known chromosome:GRCh37:14:22970585:22970647:1 gene:	1.23701e-05	0.259818	-3.84884	HHSC down vs HepG2	170.812	7.56157	0.26561
43161	17057813	chr7	51083909	51384515	-	NM_015198 // COBL // cordon-bleu homolog (mouse) // 7p12.1 // 23242 /// ENST00000265136	COBL	NM_015198	NM_015198 // RefSeq // Homo sapiens cordon-bleu homolog (mouse) (COBL), mRNA. // chr7 /	2.59602e-07	0.259929	-3.8472	HHSC down vs HepG2	633.014	7.55679	0.0716268
20367	16826460	chr16	51169886	51185183	-	NM_002968 // SALL1 // sal-like 1 (Drosophila) // 16q12.1 // 6299 /// NM_001127892 // SA	SALL1	NM_002968	NM_002968 // RefSeq // Homo sapiens sal-like 1 (Drosophila) (SALL1), transcript variant	2.95776e-05	0.260012	-3.84598	HHSC down vs HepG2	126.42	7.55322	0.358482
48005	17104382	chrX	68725078	68752351	+	NM_015686 // FAM155B // family with sequence similarity 155, member B // Xq13.1 // 2711	FAM155B	NM_015686	NM_015686 // RefSeq // Homo sapiens family with sequence similarity 155, member B (FAM1	9.06649e-05	0.260121	-3.84437	HHSC down vs HepG2	85.4013	7.54852	0.530333
31991	16942987	chr3	93686770	93686864	+	---		---	ENST00000364469 // ENSEMBL // ncrna:misc_RNA chromosome:GRCh37:3:93686770:93686864:1 ge	0.00038573	0.260554	-3.83798	HHSC down vs HepG2	50.7132	7.5299	0.890881
38815	17010544	chr6	80341000	80413372	+	NM_031469 // SH3BGRL2 // SH3 domain binding glutamic acid-rich protein like 2 // 6q14.1	SH3BGRL2	NM_031469	NM_031469 // RefSeq // Homo sapiens SH3 domain binding glutamic acid-rich protein like	4.51076e-06	0.260724	-3.83548	HHSC down vs HepG2	241.181	7.52259	0.187144
47212	17096965	chr9	111934254	112083244	-	NM_019114 // EPB41L4B // erythrocyte membrane protein band 4.1 like 4B // 9q31-q32 // 5	EPB41L4B	NM_019114	NM_019114 // RefSeq // Homo sapiens erythrocyte membrane protein band 4.1 like 4B (EPB4	2.04702e-05	0.260732	-3.83535	HHSC down vs HepG2	143.603	7.52223	0.314292
45735	17083138	chr9	1633518	1929562	+	---		---	TCONS_00016530-XLOC_007264 // Rinn lincRNA // linc-SMARCA2-2 chr9:+:1633517-1929562 //	6.37964e-06	0.26084	-3.83377	HHSC down vs HepG2	214.292	7.5176	0.210487
21349	16836351	chr17	55162551	55198710	+	NM_001242903 // AKAP1 // A kinase (PRKA) anchor protein 1 // 17q22 // 8165 /// NM_00348	AKAP1	NM_001242903	NM_001242903 // RefSeq // Homo sapiens A kinase (PRKA) anchor protein 1 (AKAP1), transc	1.47399e-07	0.260857	-3.83352	HHSC down vs HepG2	765.542	7.51689	0.0589142
40518	17026760	chr6_apd_hap1	2818839	2818914	-	NR_003140 // SNORD117 // small nucleolar RNA, C/D box 117 // 6p21.33 // 692233	SNORD117	NR_003140	NR_003140 // RefSeq // Homo sapiens small nucleolar RNA, C/D box 117 (SNORD117), small	1.0081e-05	0.26108	-3.83025	HHSC down vs HepG2	183.239	7.50733	0.245821
40706	17029076	chr6_cox_hap2	3013813	3013888	-	NR_003140 // SNORD117 // small nucleolar RNA, C/D box 117 // 6p21.33 // 692233	SNORD117	NR_003140	NR_003140 // RefSeq // Homo sapiens small nucleolar RNA, C/D box 117 (SNORD117), small	1.0081e-05	0.26108	-3.83025	HHSC down vs HepG2	183.239	7.50733	0.245821
40903	17031845	chr6_dbb_hap3	2789731	2789806	-	NR_003140 // SNORD117 // small nucleolar RNA, C/D box 117 // 6p21.33 // 692233	SNORD117	NR_003140	NR_003140 // RefSeq // Homo sapiens small nucleolar RNA, C/D box 117 (SNORD117), small	1.0081e-05	0.26108	-3.83025	HHSC down vs HepG2	183.239	7.50733	0.245821
41101	17034317	chr6_mann_hap4	2847065	2847140	-	NR_003140 // SNORD117 // small nucleolar RNA, C/D box 117 // 6p21.33 // 692233	SNORD117	NR_003140	NR_003140 // RefSeq // Homo sapiens small nucleolar RNA, C/D box 117 (SNORD117), small	1.0081e-05	0.26108	-3.83025	HHSC down vs HepG2	183.239	7.50733	0.245821
41279	17036565	chr6_mcf_hap5	2883901	2883976	-	NR_003140 // SNORD117 // small nucleolar RNA, C/D box 117 // 6p21.33 // 692233	SNORD117	NR_003140	NR_003140 // RefSeq // Homo sapiens small nucleolar RNA, C/D box 117 (SNORD117), small	1.0081e-05	0.26108	-3.83025	HHSC down vs HepG2	183.239	7.50733	0.245821
41480	17039358	chr6_qbl_hap6	2797831	2797906	-	NR_003140 // SNORD117 // small nucleolar RNA, C/D box 117 // 6p21.33 // 692233	SNORD117	NR_003140	NR_003140 // RefSeq // Homo sapiens small nucleolar RNA, C/D box 117 (SNORD117), small	1.0081e-05	0.26108	-3.83025	HHSC down vs HepG2	183.239	7.50733	0.245821
41662	17041857	chr6_ssto_hap7	2834956	2835031	-	NR_003140 // SNORD117 // small nucleolar RNA, C/D box 117 // 6p21.33 // 692233	SNORD117	NR_003140	NR_003140 // RefSeq // Homo sapiens small nucleolar RNA, C/D box 117 (SNORD117), small	1.0081e-05	0.26108	-3.83025	HHSC down vs HepG2	183.239	7.50733	0.245821
15075	16774912	chr13	51381992	51423145	+	NR_046551 // DLEU7-AS1 // DLEU7 antisense RNA 1 (non-protein coding) // --- // 10087407	DLEU7-AS1	NR_046551	NR_046551 // RefSeq // Homo sapiens DLEU7 antisense RNA 1 (non-protein coding) (DLEU7-A	1.32786e-05	0.26131	-3.82687	HHSC down vs HepG2	166.702	7.49746	0.269851
27605	16898389	chr2	65273704	65283317	-	---		---	TCONS_00004287-XLOC_002133 // Rinn lincRNA // linc-SERTAD2-4 chr2:-:65273703-65283317 /	5.38811e-05	0.261367	-3.82603	HHSC down vs HepG2	102.566	7.49502	0.438451
42733	17053307	chr7	149737610	149773744	+	---		---	TCONS_l2_00026265-XLOC_l2_013648 // Broad TUCP // linc-LRRC61-1 chr7:+:149730164-149745	7.23883e-05	0.261462	-3.82465	HHSC down vs HepG2	92.4629	7.49098	0.486096
31867	16942040	chr3	57534565	57534672	+	---		---	ENST00000384088 // ENSEMBL // ncrna:snRNA chromosome:GRCh37:3:57534565:57534672:1 gene:	0.00159101	0.261463	-3.82463	HHSC down vs HepG2	29.676	7.49094	1.51454
6443	16687479	chr1	54474412	54483856	-	NM_001010978 // LDLRAD1 // low density lipoprotein receptor class A domain containing 1	LDLRAD1	NM_001010978	NM_001010978 // RefSeq // Homo sapiens low density lipoprotein receptor class A domain	4.00646e-07	0.261487	-3.82429	HHSC down vs HepG2	547.06	7.48992	0.0821473
1493	16653123	---	---	---	---	---		---	--- // --- // neg_control // --- // --- // --- // --- // --- // ---	0.00184077	0.261685	-3.82138	HHSC down vs HepG2	28.024	7.48144	1.6018
4387	16665340	chr1	60708563	60724248	+	---		---	TCONS_00000966-XLOC_000225 // Rinn lincRNA // linc-NFIA-2 chr1:+:60708562-60724248 // c	4.84797e-05	0.262319	-3.81216	HHSC down vs HepG2	106.429	7.45449	0.420252
50063	17119086	chrU	1	80	+	---		---	---	0.000148008	0.262363	-3.81152	HHSC down vs HepG2	71.7444	7.45262	0.623264
24113	16863115	chr19	45408956	45412650	+	ENST00000252486 // APOE // apolipoprotein E // 19q13.2 // 348 /// NM_000041 // APOE //	APOE	ENST00000252486	ENST00000252486 // ENSEMBL // cdna:known chromosome:GRCh37:19:45408956:45412650:1 gene:	4.8636e-05	0.262419	-3.8107	HHSC down vs HepG2	106.309	7.45023	0.420485
27360	16895939	chr2	27698361	27698462	-	---		---	ENST00000363133 // ENSEMBL // ncrna:snRNA chromosome:GRCh37:2:27698361:27698462:-1 gene	0.00110103	0.262553	-3.80876	HHSC down vs HepG2	34.2234	7.44456	1.30517
11588	16738933	chr11	61025758	61062896	-	NM_152718 // VWCE // von Willebrand factor C and EGF domains // 11q12.2 // 220001 /// E	VWCE	NM_152718	NM_152718 // RefSeq // Homo sapiens von Willebrand factor C and EGF domains (VWCE), mRN	5.83479e-06	0.263048	-3.80159	HHSC down vs HepG2	220.922	7.42359	0.201616
42979	17056024	chr7	26097439	26101262	-	---		---	TCONS_00013739-XLOC_006384 // Rinn lincRNA // linc-NPVF-2 chr7:-:26097438-26101262 // c	2.35434e-05	0.263076	-3.80118	HHSC down vs HepG2	136.823	7.42241	0.325489
8952	16711881	chr10	13480161	13570974	-	ENST00000396898 // BEND7 // BEN domain containing 7 // 10p13 // 222389 /// NM_152751 //	BEND7	ENST00000396898	ENST00000396898 // ENSEMBL // cdna:known chromosome:GRCh37:10:13483090:13570533:-1 gene	6.18035e-05	0.263094	-3.80092	HHSC down vs HepG2	97.7482	7.42163	0.455556
27948	16901197	chr2	101887681	101889511	-	NR_003070 // SNORD89 // small nucleolar RNA, C/D box 89 // 2q11.2 // 692205 /// AK12626	SNORD89	NR_003070	NR_003070 // RefSeq // Homo sapiens small nucleolar RNA, C/D box 89 (SNORD89), small nu	1.55627e-07	0.263149	-3.80013	HHSC down vs HepG2	751.711	7.41934	0.0592196
20416	16826905	chr16	58411956	58412052	-	---		---	ENST00000391077 // ENSEMBL // ncrna:snRNA chromosome:GRCh37:16:58411956:58412052:-1 gen	0.00161481	0.263237	-3.79886	HHSC down vs HepG2	29.5041	7.41562	1.50805
34955	16974224	chr4	9025059	9025206	-	NR_031687 // MIR548I1 // microRNA 548i-1 // --- // 100302204 /// NR_031689 // MIR548I3	MIR548I1	NR_031687	NR_031687 // RefSeq // Homo sapiens microRNA 548i-1 (MIR548I1), microRNA. // chr4 // 48	8.55961e-06	0.263292	-3.79806	HHSC down vs HepG2	193.802	7.41328	0.229511
20303	16825970	chr16	31142754	31147151	-	NM_002773 // PRSS8 // protease, serine, 8 // 16p11.2 // 5652 /// ENST00000317508 // PRS	PRSS8	NM_002773	NM_002773 // RefSeq // Homo sapiens protease, serine, 8 (PRSS8), mRNA. // chr16 // 100	1.43572e-07	0.263434	-3.79601	HHSC down vs HepG2	772.332	7.40729	0.0575449
40239	17024198	chr6	138743180	139013708	-	NM_020464 // NHSL1 // NHS-like 1 // 6q23.3 // 57224 /// ENST00000427025 // NHSL1 // NHS	NHSL1	NM_020464	NM_020464 // RefSeq // Homo sapiens NHS-like 1 (NHSL1), transcript variant 1, mRNA. //	1.72711e-07	0.263492	-3.79518	HHSC down vs HepG2	725.882	7.40484	0.061207
16103	16783161	chr14	31612145	31612254	+	---		---	ENST00000384709 // ENSEMBL // ncrna:snRNA chromosome:GRCh37:14:31612145:31612254:1 gene	0.00211754	0.263572	-3.79404	HHSC down vs HepG2	26.5111	7.4015	1.67511
14316	16768738	chr12	96051583	96184930	-	NM_021229 // NTN4 // netrin 4 // 12q22 // 59277 /// ENST00000343702 // NTN4 // netrin 4	NTN4	NM_021229	NM_021229 // RefSeq // Homo sapiens netrin 4 (NTN4), mRNA. // chr12 // 100 // 71 // 20	1.17537e-06	0.26386	-3.78989	HHSC down vs HepG2	380.567	7.38936	0.1165
34142	16966645	chr4	49199220	49199301	+	---		---	ENST00000410505 // ENSEMBL // ncrna:miRNA chromosome:GRCh37:4:49199220:49199301:1 gene:	2.05626e-06	0.263998	-3.7879	HHSC down vs HepG2	314.946	7.38354	0.140663
47634	17100991	chrUn	3772	3853	-	---		---	---	2.05626e-06	0.263998	-3.7879	HHSC down vs HepG2	314.946	7.38354	0.140663
8438	16706830	chr10	88248203	88248306	+	---		---	ENST00000391030 // ENSEMBL // ncrna:snRNA chromosome:GRCh37:10:88248203:88248306:1 gene	0.000116611	0.264098	-3.78647	HHSC down vs HepG2	78.1097	7.37935	0.566845
48938	17113545	chrX	117703368	117703478	-	---		---	ENST00000384135 // ENSEMBL // ncrna:misc_RNA chromosome:GRCh37:X:117703368:117703478:-1	0.00117244	0.264396	-3.78221	HHSC down vs HepG2	33.407	7.36688	1.32312
31688	16939501	---	---	---	---	---		---	--- // --- // pos_control // --- // --- // --- // --- // --- // ---	0.00205208	0.264529	-3.78031	HHSC down vs HepG2	26.8441	7.36131	1.64535
13676	16761617	chr12	12482198	12503475	-	ENST00000535902 // MANSC1 // MANSC domain containing 1 // 12p13.2 // 54682 /// NM_01805	MANSC1	ENST00000535902	ENST00000535902 // ENSEMBL // cdna:known chromosome:GRCh37:12:12482198:12503475:-1 gene	8.32806e-05	0.26458	-3.77957	HHSC down vs HepG2	88.004	7.35915	0.501737
45271	17078388	chr8	76135639	76236976	-	---		---	---	0.00175761	0.264752	-3.77711	HHSC down vs HepG2	28.539	7.35196	1.54566
23777	16859795	chr19	18496968	18499988	+	NM_004864 // GDF15 // growth differentiation factor 15 // 19p13.11 // 9518 /// ENST0000	GDF15	NM_004864	NM_004864 // RefSeq // Homo sapiens growth differentiation factor 15 (GDF15), mRNA. //	0.000816312	0.264842	-3.77583	HHSC down vs HepG2	38.3545	7.3482	1.14952
32819	16951696	chr3	27151576	27410951	-	NM_199347 // NEK10 // NIMA (never in mitosis gene a)- related kinase 10 // 3p24.1 // 15	NEK10	NM_199347	NM_199347 // RefSeq // Homo sapiens NIMA (never in mitosis gene a)- related kinase 10 (	8.65853e-07	0.264844	-3.7758	HHSC down vs HepG2	421.943	7.34812	0.10449
45860	17084235	chr9	32820249	32820356	+	---		---	ENST00000516718 // ENSEMBL // ncrna:misc_RNA chromosome:GRCh37:9:32820249:32820356:1 ge	0.000631823	0.265028	-3.77318	HHSC down vs HepG2	42.235	7.34044	1.0428
13168	16755904	chr12	102183593	102183693	+	---		---	ENST00000459085 // ENSEMBL // ncrna:snoRNA chromosome:GRCh37:12:102183593:102183693:1 g	2.69851e-06	0.265217	-3.7705	HHSC down vs HepG2	287.211	7.33259	0.153182
7204	16695490	chr1	160965001	160991133	-	NM_016946 // F11R // F11 receptor // 1q21.2-q21.3 // 50848 /// ENST00000368026 // F11R	F11R	NM_016946	NM_016946 // RefSeq // Homo sapiens F11 receptor (F11R), mRNA. // chr1 // 100 // 95 //	1.25548e-07	0.265382	-3.76816	HHSC down vs HepG2	807.892	7.32572	0.0544062
32199	16945124	chr3	127348024	127391652	+	NM_015720 // PODXL2 // podocalyxin-like 2 // 3q21.3 // 50512 /// ENST00000342480 // POD	PODXL2	NM_015720	NM_015720 // RefSeq // Homo sapiens podocalyxin-like 2 (PODXL2), mRNA. // chr3 // 100 /	3.49898e-08	0.265491	-3.76661	HHSC down vs HepG2	1239.61	7.32117	0.0354361
14752	16772039	chr12	124192149	124192933	-	---		---	ENST00000538837 // ENSEMBL // havana:lincRNA chromosome:GRCh37:12:124192149:124192933:-	3.67501e-05	0.265686	-3.76384	HHSC down vs HepG2	117.229	7.31306	0.374296
33663	16961790	chr3	178957530	178984838	-	NM_171830 // KCNMB3 // potassium large conductance calcium-activated channel, subfamily	KCNMB3	NM_171830	NM_171830 // RefSeq // Homo sapiens potassium large conductance calcium-activated chann	1.37942e-05	0.265782	-3.76249	HHSC down vs HepG2	164.533	7.30909	0.26654
22961	16852568	chr18	55422626	55422732	+	---		---	ENST00000365289 // ENSEMBL // ncrna:snRNA chromosome:GRCh37:18:55422626:55422732:1 gene	1.67739e-05	0.265852	-3.76148	HHSC down vs HepG2	153.818	7.30615	0.284991
20706	16829570	chr17	1665253	1680859	+	NM_002615 // SERPINF1 // serpin peptidase inhibitor, clade F (alpha-2 antiplasmin, pigm	SERPINF1	NM_002615	NM_002615 // RefSeq // Homo sapiens serpin peptidase inhibitor, clade F (alpha-2 antipl	8.6875e-06	0.266243	-3.75597	HHSC down vs HepG2	192.821	7.28997	0.226842
40090	17022553	chr6	110712974	110740732	-	ENST00000368924 // DDO // D-aspartate oxidase // 6q21 // 8528 /// NM_003649 // DDO // D	DDO	ENST00000368924	ENST00000368924 // ENSEMBL // cdna:known chromosome:GRCh37:6:110712974:110736765:-1 gen	3.0886e-06	0.266323	-3.75484	HHSC down vs HepG2	274.341	7.28667	0.159364
51749	17122816	chrU	1	362	+	---		---	---	0.000886747	0.266367	-3.75422	HHSC down vs HepG2	37.1702	7.28483	1.17591
21761	16840462	chr17	6920934	6921020	-	NR_029712 // MIR195 // microRNA 195 // 17p13.1 // 406971 /// ENST00000572453 // MIR497H	MIR195	NR_029712	NR_029712 // RefSeq // Homo sapiens microRNA 195 (MIR195), microRNA. // chr17 // 100 //	3.62175e-05	0.266529	-3.75194	HHSC down vs HepG2	117.826	7.27816	0.370622
42629	17052417	chr7	141478242	141479235	+	ENST00000247881 // TAS2R4 // taste receptor, type 2, member 4 // 7q31.3-q32 // 50832 //	TAS2R4	ENST00000247881	ENST00000247881 // ENSEMBL // cdna:known chromosome:GRCh37:7:141478242:141479235:1 gene	4.40232e-05	0.266541	-3.75177	HHSC down vs HepG2	110.076	7.27766	0.39669
42099	17046422	chr7	63667581	63680668	+	NM_001159524 // ZNF735 // zinc finger protein 735 // 7q11.21 // 730291	ZNF735	NM_001159524	NM_001159524 // RefSeq // Homo sapiens zinc finger protein 735 (ZNF735), mRNA. // chr7	0.000158558	0.266569	-3.75137	HHSC down vs HepG2	69.9984	7.27648	0.623713
[truncated: 5,216 more rows]
