# Supplementary material for: Microarray data and pathway analyses for primary human activated hepatic stellate cells compared to HepG2 human hepatoma cells
Source: Data Brief. 2016 Dec 13;10:385–9. doi: 10.1016/j.dib.2016.12.011 (PMC5192242; doi:10.1016/j.dib.2016.12.011)
Supplement: Supplementary file 2 — Supplementary Material [file mmc2.csv]

Pathway overrepresentation analysis of genes down-reuglated in activated hepatic stellate cells compared to HepG2 hepatoma cells
Pathway identifier	Pathway name	Entities found	Entities total	P-value	Submitted entities found
R-HSA-140877	Formation of Fibrin Clot (Clotting Cascade)	17	42	0.00002	FGB;FGA;SERPINA3;SERPINA1;F10;SERPIND1;SERPINC1;FGG;F11;F2;SERPINA7;KNG1;SERPINA4;F5;SERPINA5;F7;TF;PROC;F13B;A2M;KLKB1
R-HSA-383280	Nuclear Receptor transcription pathway	24	84	0.00011	NR5A1;NR6A1;THRB;HNF4A;NR1I2;HNF4G;NR1H4;NR1D2;NR1D1;PPARA;NR0B2
R-HSA-140875	Common Pathway of Fibrin Clot Formation	11	25	0.00039	FGB;FGA;SERPINA3;SERPINA1;F10;SERPIND1;SERPINC1;FGG;F2;SERPINA7;SERPINA4;F5;SERPINA5;PROC;F13B
R-HSA-140837	Intrinsic Pathway of Fibrin Clot Formation	10	24	0.00066	SERPINA3;SERPINA1;F10;SERPIND1;SERPINC1;F11;F2;SERPINA7;KNG1;SERPINA4;SERPINA5;PROC;A2M;KLKB1
R-HSA-977606	Regulation of Complement cascade	14	30	0.00231	CFI;C4BPA;C4BPB;C8B;C8A;C2;C4B;C3;C4A;VTN;C5;F13B;CFB
R-HSA-71384	Ethanol oxidation	9	28	0.00478	ADH4;ALDH1B1;ADH1A;ALDH1A1;ACSS1;ADH6
R-HSA-174577	Activation of C3 and C5	6	7	0.00945	C4B;C3;C4A;C5;CFB;C2
R-HSA-166665	Terminal pathway of complement	4	8	0.01028	C5;C8B;C8A;CLU
R-HSA-5340588	RNF mutants show enhanced WNT signaling and proliferation	4	8	0.01028	RNF43;FZD5;FZD4;LRP5
R-HSA-159763	Transport of gamma-carboxylated protein precursors from the ER to the Golgi	5	9	0.01642	F7;PROC;F10;PROZ;F2
R-HSA-159740	Gamma-carboxylation of protein precursors	6	15	0.01941	F7;PROC;F10;GGCX;PROZ;F2
R-HSA-211945	Phase 1 - Functionalization of compounds	40	272	0.033	MAOB;ADH1A;CYP19A1;CYP7A1;CYP3A5;ADH6;CYP17A1;ADH4;ALDH1B1;ACSS1;CYP2J2;AOC3;SMOX;CYP4F3;CYP3A43;NR1H4;CYP4F11;CYP4F12;FMO5;ALDH3A2;CYP27A1;CYP2W1;POR;CYP24A1;SMO;ALDH1A1;CYP1A1;CES3;CES2;CES1
R-HSA-1663150	The activation of arylsulfatases	5	17	0.03385	ARSE;ARSB
R-HSA-3304347	Loss of Function of SMAD4 in Cancer	2	3	0.0395	SMOX
R-HSA-3311021	SMAD4 MH2 Domain Mutants in Cancer	2	3	0.0395	SMOX
R-HSA-5619107	Defective TRP may confer susceptibility towards thyroid papillary carcinoma	2	3	0.0395	GCKR;GK
R-HSA-159854	Gamma-carboxylation, transport, and amino-terminal cleavage of proteins	6	16	0.04135	F7;PROC;F10;GGCX;PROZ;F2
R-HSA-159782	Removal of aminoterminal propeptides from gamma-carboxylated proteins	5	10	0.0415	F7;PROC;F10;PROZ;F2
