# Supplementary material for: Microarray data and pathway analyses for primary human activated hepatic stellate cells compared to HepG2 human hepatoma cells
Source: Data Brief. 2016 Dec 13;10:385–9. doi: 10.1016/j.dib.2016.12.011 (PMC5192242; doi:10.1016/j.dib.2016.12.011)
Supplement: Supplementary file 3 — Supplementary Material [file mmc3.csv]

Pathway overrepresentation analysis of genes up-regulated in activated hepatic stellate cells compared to HepG2 hepatoma cells (p < 0.05)
Pathway identifier	Pathway name	Entities found	Entities total	P-value	Submitted entities found
R-HSA-1442490	Collagen degradation	30	69	0.00002	MME;MMP1;COL14A1;MMP2;COL12A1;COL1A1;MMP14;COL3A1;CTSO;COL1A2;COL5A1;COL4A2;COL4A1;COL6A2;CTSK;COL6A1;COL5A2;COL4A6;COL4A5;COL8A1;COL6A3;ADAM9;MMP19
R-HSA-1566948	Elastic fibre formation	22	46	0.00007	FBN2;TGFB2;BMP10;ITGB3;LTBP4;GDF5;FBLN2;LTBP1;LOXL1;FBLN5;LOXL2;MFAP5;MFAP4;EFEMP2;BMP2;EFEMP1;LOX;MFAP2;ITGB8;EMILIN1;ITGA5;FBN1
R-HSA-1474290	Collagen formation	38	102	0.00007	LAMA2;COL14A1;COL12A1;PLOD2;PLOD1;LOXL1;LOXL2;ADAMTS2;ADAMTS3;SERPINH1;MMP1;LEPRE1;MMP2;PCOLCE;LEPREL1;COL1A1;COL3A1;BMP1;COL1A2;COL4A2;LOX;P4HA1;COL5A1;COL4A1;LEPREL2;P4HA2;COL6A2;P4HA3;COL6A1;COL5A2;COL4A6;COL4A5;COL8A1;COL6A3;GLT25D1;PLEC
R-HSA-5173214	O-glycosylation of TSR domain-containing proteins	19	41	0.00014	SEMA5A;SPON2;ADAMTS12;THBS2;THBS1;THSD1;THSD4;ADAMTS4;ADAMTSL1;ADAMTS5;ADAMTS2;POFUT2;ADAMTS3;ADAMTS1;ADAMTSL4;ADAMTS19;ADAMTS9;ADAMTS6;ADAMTS7
R-HSA-1474228	Degradation of the extracellular matrix	52	145	0.00019	FBN2;LAMA2;COL14A1;COL12A1;HTRA1;LAMC1;ADAMTS4;ADAMTS5;CTSO;ADAMTS1;CTSK;CAPN5;TIMP2;CAPN2;TIMP1;CAPN1;ADAMTS9;CAST;MME;MMP1;MMP2;LAMB1;HSPG2;DCN;COL1A1;MMP14;COL3A1;BMP1;COL1A2;COL4A2;COL5A1;MMP16;COL4A1;COL6A2;COL6A1;COL5A2;COL4A6;COL4A5;COL8A1;COL6A3;ADAM9;MMP19;CD44;FBN1
R-HSA-5083635	Defective B3GALTL causes Peters-plus syndrome	18	39	0.00022	SEMA5A;SPON2;ADAMTS12;THBS2;THBS1;THSD1;THSD4;ADAMTS4;ADAMTSL1;ADAMTS5;ADAMTS2;ADAMTS3;ADAMTS1;ADAMTSL4;ADAMTS19;ADAMTS9;ADAMTS6;ADAMTS7
R-HSA-2022090	Assembly of collagen fibrils and other multimeric structures	24	60	0.00023	LAMA2;MMP1;MMP2;PCOLCE;LOXL1;LOXL2;COL1A1;COL3A1;COL1A2;BMP1;COL5A1;COL4A2;LOX;COL4A1;COL6A2;COL6A1;COL5A2;COL4A6;COL4A5;COL8A1;COL6A3;PLEC
R-HSA-194840	Rho GTPase cycle	44	144	0.00029	ARHGAP11B;TRIO;ARHGEF26;GDI1;ITSN1;FAM13A;FGD1;SYDE2;ARHGAP22;RNF135;PREX1;SYDE1;ARHGAP21;ABR;ARHGAP42;ARHGAP20;RACGAP1;INPP5F;OPHN1;CHN1;ARHGDIB;RAC2;SRGAP1;ARHGEF10;ARHGEF35;ARHGEF17;ARAP3;ARHGAP29;MYO9B;RHOC;MYO9A;ARHGAP25;RHOD;ARHGAP24;ARHGAP23;TIAM1;ARHGAP10;ARHGAP31;ARHGEF9;RHOJ;RHOQ;ARHGEF6
R-HSA-2129379	Molecules associated with elastic fibres	18	38	0.00029	FBN2;TGFB2;BMP10;ITGB3;LTBP4;GDF5;FBLN2;LTBP1;FBLN5;MFAP5;MFAP4;EFEMP2;BMP2;EFEMP1;MFAP2;ITGB8;EMILIN1;FBN1
R-HSA-1650814	Collagen biosynthesis and modifying enzymes	29	76	0.00039	COL14A1;COL12A1;PLOD2;PLOD1;ADAMTS2;ADAMTS3;SERPINH1;LEPRE1;PCOLCE;LEPREL1;COL1A1;COL3A1;BMP1;COL1A2;COL4A2;P4HA1;COL5A1;COL4A1;LEPREL2;P4HA2;COL6A2;P4HA3;COL6A1;COL5A2;COL4A6;COL4A5;COL8A1;COL6A3;GLT25D1
R-HSA-3000178	ECM proteoglycans	30	78	0.00149	SPARC;LAMA2;LAMA1;LAMA4;ITGB3;SERPINE1;TNC;LAMC1;NCAM1;TGFB2;LUM;BGN;LAMB1;DCN;ASPN;COL1A1;COL3A1;VCAN;COL1A2;COL4A2;COL5A1;COL4A1;COL6A2;COL6A1;COL5A2;COL4A6;COL4A5;COL6A3;FMOD
R-HSA-69190	DNA strand elongation	19	38	0.0018	RFC5;GINS2;FEN1;RFC4;MCM7;RFC2;GINS3;GINS4;RPA1;POLA1;POLA2;CDC45;POLD2;MCM4;MCM5;MCM6;MCM2
R-HSA-3000157	Laminin interactions	14	31	0.0022	COL4A2;LAMA2;ITGA3;COL4A1;LAMA1;LAMA4;COL4A6;COL4A5;LAMB1;LAMC1;NID2;HSPG2
R-HSA-2214320	Anchoring fibril formation	8	15	0.00507	COL1A1;COL1A2;BMP1;LAMA2;COL4A2;COL4A1;COL4A6;COL4A5
R-HSA-176974	Unwinding of DNA	10	12	0.00751	GINS2;CDC45;MCM7;GINS3;GINS4;MCM4;MCM5;MCM6;MCM2
R-HSA-2426168	Activation of gene expression by SREBF (SREBP)	30	70	0.00772	SREBF1;FDPS;IDI1;FEN1;MVK;SMARCD3;HMGCS1;CYP51A1;ELOVL6;HMGCR;LSS;SREBF2;ACACA;SQLE;RUSC1;TBL1XR1;MTF1;MVD;DHCR7
R-HSA-3906995	Diseases associated with O-glycosylation of proteins	23	76	0.00916	GALNT12;NOTCH2;SEMA5A;SPON2;NOTCH3;NOTCH1;ADAMTS12;THBS2;THBS1;THSD1;THSD4;ADAMTS4;ADAMTSL1;ADAMTS5;MUC1;ADAMTS2;ADAMTS3;ADAMTSL4;ADAMTS19;ADAMTS1;ADAMTS9;ADAMTS6;ADAMTS7
R-HSA-5140745	WNT5A-dependent internalization of FZD2, FZD5 and ROR2	4	5	0.01155	FZD2;WNT5A;ROR1;ROR2
R-HSA-176187	Activation of ATR in response to replication stress	18	39	0.01178	RFC5;RFC4;MCM7;RFC2;TREX1;RPA1;CDC7;MCM10;CDC6;CDC45;CDK2;MCM4;MCM5;MCM6;CLSPN;MCM2
R-HSA-2993913	Clearance of Nuclear Envelope Membranes from Chromatin	6	12	0.01892	LMNA;VRK1;EMD;TMPO;LMNB1
R-HSA-68962	Activation of the pre-replicative complex	15	35	0.02181	MCM7;RPA1;CDC7;MCM10;CDC6;POLA1;POLA2;CDC45;POLE2;CDK2;MCM4;MCM5;MCM6;MCM2
R-HSA-2243919	Crosslinking of collagen fibrils	7	16	0.02242	COL1A1;COL1A2;BMP1;LOX;PCOLCE;LOXL1;LOXL2
R-HSA-69109	Leading Strand Synthesis	7	16	0.02242	RFC5;POLA1;POLA2;RFC4;RFC2;POLD2
R-HSA-69091	Polymerase switching	7	16	0.02242	RFC5;POLA1;POLA2;RFC4;RFC2;POLD2
R-HSA-5173105	O-linked glycosylation	34	133	0.02254	GALNT12;SEMA5A;GALNT11;SPON2;GCNT1;ADAMTS12;THBS2;THBS1;THSD1;GALNT10;THSD4;ADAMTS4;ADAMTSL1;ADAMTS5;MUC1;ADAMTS2;POFUT2;ADAMTS3;ADAMTSL4;ADAMTS19;ADAMTS1;GCNT4;ADAMTS9;ADAMTS6;ADAMTS7;GALNT7;GALNT6;GALNT5;GALNT2;B3GNT9;B3GNT5;ST6GALNAC3;B4GALT6
R-HSA-6798695	Neutrophil degranulation	101	480	0.02509	CYFIP1;GMFG;PYCARD;LGALS3;STK10;PNP;PLAU;COTL1;ENPP4;OSTF1;CAPN1;CD97;ATP11B;ARMC8;ACLY;RAB31;SLPI;CRISPLD2;ARL8A;VCL;DSC3;MGST1;FPR3;IQGAP1;CNN2;RAP1B;SDCBP;DSN1;SYNGR1;DPP7;MAP2;ALDH3B1;ATP6V1D;ATG7;RAB27A;DNAJC13;ARPC5;BST1;PTPRB;DEGS1;HPSE;EFCAB4B;SNAP25;TNFAIP6;GDI1;SLC44A2;CTSZ;SLC2A3;CXCL1;PTPRJ;TCIRG1;GLIPR1;RAC2;TIMP2;OLR1;PGM2;QSOX1;CEP290;SPTAN1;CAP1;CBR1;HGSNAT;MME;DYNLT1;APAF1;ANXA2;…
R-HSA-2022923	Dermatan sulfate biosynthesis	6	13	0.02658	VCAN;DSEL;UST;BGN;CSPG4;DCN
R-HSA-190873	Gap junction degradation	7	12	0.02971	GJA1;DAB2;ACTBL2;MYO6;AP2M1;ACTB;DNM1
R-HSA-174411	Polymerase switching on the C-strand of the telomere	7	17	0.02971	RFC5;POLA1;POLA2;RFC4;RFC2;POLD2
R-HSA-428359	Insulin-like Growth Factor-2 mRNA Binding Proteins (IGF2BPs/IMPs/VICKZs) bind RNA	7	13	0.02971	H19;ACTB;CD44
R-HSA-3595177	Defective CHSY1 causes TPBS	5	10	0.03083	VCAN;CHSY1;BGN;CSPG4;DCN
R-HSA-3560783	Defective B4GALT7 causes EDS, progeroid type	8	21	0.03117	VCAN;GPC1;SDC3;BGN;CSPG4;GPC6;HSPG2;DCN
R-HSA-3560801	Defective B3GAT3 causes JDSSDHD	8	21	0.03117	VCAN;GPC1;SDC3;BGN;CSPG4;GPC6;HSPG2;DCN
R-HSA-4420332	Defective B3GALT6 causes EDSP2 and SEMDJL1	8	21	0.03117	VCAN;GPC1;SDC3;BGN;CSPG4;GPC6;HSPG2;DCN
R-HSA-69205	G1/S-Specific Transcription	7	18	0.03845	POLA1;CCNA1;RRM2;TFDP1;CDC45;CDC6;FBXO5
R-HSA-5627117	RHO GTPases Activate ROCKs	8	22	0.03914	MYL6;PPP1R12A;LIMK1;MYH9;RHOC;MYH10;MYL9;MYL12A
R-HSA-1592389	Activation of Matrix Metalloproteinases	15	35	0.04499	MMP14;CTSO;MMP16;MMP1;MMP2;CTSK;TIMP2;TIMP1
R-HSA-114608	Platelet degranulation	37	137	0.0475	CD63;ECM1;SPARC;WDR1;ITGB3;SERPINE1;ENDOD1;PDGFB;PDGFA;THBS1;TMSB4X;FLNA;QSOX1;TIMP1;CAP1;SRGN;CBR1;ABCC4;TGFB2;HGF;ACTN1;PCDH7;VEGFC;RAB27B;SYTL4;TMX3;CD109;CALU;PCYOX1L;SERPING1;TAGLN2;MAGED2;CALM1;GAS6;TLN1;VCL;FERMT3
